# Supplementary material for: Total synthesis of palau'amine
Source: Nat Commun. 2015 Nov 4;6:8731. doi: 10.1038/ncomms9731 (PMC4667646; doi:10.1038/ncomms9731)
Supplement: Supplementary Data 1 — Crystallographic information file [file ncomms9731-s2.cif]

data_General
_audit_creation_date                    2015-08-03
_audit_creation_method                 'by CrystalStructure 4.0'
_audit_update_record                    ?

#==============================================================================
# PROCESSING SUMMARY (IUCr Office Use Only)

_journal_date_recd_electronic           ?
_journal_date_from_coeditor             ?
_journal_date_accepted                  ?
_journal_coeditor_code                  ?

#==============================================================================
# SUBMISSION DETAILS

_publ_contact_author_name              'ENTER NAME'
_publ_contact_author_email             'ENTER EMAIL ADDRESS'
_publ_contact_author_fax               'ENTER FAX NUMBER'
_publ_contact_author_phone             'ENTER PHONE NUMBER'
_publ_contact_letter
;
    ENTER TEXT OF LETTER
;
_publ_requested_journal                'ENTER JOURNAL NAME HERE'
_publ_requested_category               'CHOOSE FI FM FO CI CM CO or AD'
_publ_requested_coeditor_name           ?

#==============================================================================
# TITLE AND AUTHOR LIST

_publ_section_title
;
    ENTER SECTION TITLE
;
_publ_section_title_footnote
;
    ENTER FOOTNOTE TO TITLE OF PAPER
;
loop_
_publ_author_name
_publ_author_footnote
_publ_author_address
' FIRST AUTHORS NAME '
;
  FIRST AUTHORS FOOTNOTES
;
;
  FIRST AUTHORS ADDRESS
;
_publ_section_synopsis
;
    ENTER SYNOPSIS
;

#==============================================================================
# TEXT

_publ_section_abstract
;
    ENTER ABSTRACT
;
_publ_section_comment
;
    ENTER TEXT
;
_publ_section_references
;
    ENTER OTHER REFERENCES

    Rigaku (2010). CrystalStructure. Version 4.0. 
    Rigaku Corporation, Tokyo, Japan.

    Altomare, A., Burla, M., Camalli, M., Cascarano, G., 
    Giacovazzo, C., Guagliardi, A., Moliterni, A., Polidori, 
    G., and Spagna, R. (1999). J. Appl. Cryst., 32, 115-119. 
    SIR97

    Carruthers, J.R., Rollett,J.S., Betteridge, P.W.,
	 Kinna, D., Pearce, L., Larsen, A., and Gabe, E.(1999)
    CRYSTALS Issue 11, Chemical Crystallography Laboratory, Oxford, UK.

    Rigaku (1995). ABSCOR. 
    Rigaku Corporation, Tokyo, Japan.

;
_publ_section_figure_captions
;
    ENTER FIGURE CAPTIONS
;
_publ_section_exptl_prep
;
    ENTER COMPOUND PREPARATION DETAILS
;
_publ_section_exptl_refinement
;
    ENTER SPECIAL DETAILS OF THE REFINEMENT
;

#==============================================================================
data_takeuchi-1373-MeI_________

#==============================================================================
# CHEMICAL DATA

_chemical_formula_sum                  'C44 H70 F3 N5 O9 S Si2'
_chemical_formula_moiety               'C44 H70 F3 N5 O9 S Si2'
_chemical_formula_weight                958.29
_chemical_melting_point                 ?

#==============================================================================
# CRYSTAL DATA
_symmetry_cell_setting                  monoclinic
_symmetry_space_group_name_H-M         'P 1 21/n 1'
_symmetry_space_group_name_Hall        '-P 2yn'
_symmetry_Int_Tables_number             14
loop_
_symmetry_equiv_pos_site_id
_symmetry_equiv_pos_as_xyz
1   '+X,+Y,+Z'
2   '1/2-X,1/2+Y,1/2-Z'
3   '-X,-Y,-Z'
4   '1/2+X,1/2-Y,1/2+Z'
#------------------------------------------------------------------------------
_cell_length_a                          13.0627(8)
_cell_length_b                          22.7178(12)
_cell_length_c                          18.8564(9)
_cell_angle_alpha                       90.0000
_cell_angle_beta                        107.9079(12)
_cell_angle_gamma                       90.0000
_cell_volume                            5324.6(5)
_cell_formula_units_Z                   4
_cell_measurement_reflns_used           36471
_cell_measurement_theta_min             3.12
_cell_measurement_theta_max             27.43
_cell_measurement_temperature           173
#------------------------------------------------------------------------------
_exptl_crystal_description              block
_exptl_crystal_colour                   colorless
_exptl_crystal_size_max                 0.600
_exptl_crystal_size_mid                 0.400
_exptl_crystal_size_min                 0.300
_exptl_crystal_density_diffrn           1.195
_exptl_crystal_density_meas             ?
_exptl_crystal_density_method          'not measured'
_exptl_crystal_F_000                    2048.00
_exptl_absorpt_coefficient_mu           0.169
_exptl_absorpt_correction_type          multi-scan
_exptl_absorpt_process_details         'ABSCOR (Rigaku, 1995)'
_exptl_absorpt_correction_T_min         0.457
_exptl_absorpt_correction_T_max         0.951

#==============================================================================
# EXPERIMENTAL DATA

_diffrn_ambient_temperature             173
_diffrn_radiation_type                 'Mo K\a'
_diffrn_radiation_wavelength            0.71075
_diffrn_measurement_device_type        'Rigaku R-AXIS RAPID'
_diffrn_measurement_method              \w
_diffrn_detector_area_resol_mean        10.000
_diffrn_reflns_number                   44678
_diffrn_reflns_av_R_equivalents         0.1118
_diffrn_reflns_theta_max                27.46
_diffrn_reflns_theta_full               27.45
_diffrn_measured_fraction_theta_max     0.972
_diffrn_measured_fraction_theta_full    0.972
_diffrn_reflns_limit_h_min             -16
_diffrn_reflns_limit_h_max              16
_diffrn_reflns_limit_k_min             -29
_diffrn_reflns_limit_k_max              26
_diffrn_reflns_limit_l_min             -24
_diffrn_reflns_limit_l_max              23
_diffrn_standards_number                0
_diffrn_standards_interval_count        .
_diffrn_standards_decay_%               ?

#==============================================================================
# REFINEMENT DATA

_refine_special_details
;
    Refinement was performed using all reflections. The weighted 
    R-factor (wR) and goodness of fit (S) are based on F^2^.
    R-factor (gt) are based on F. The threshold expression of
    F^2^ > 2.0 sigma(F^2^) is used only for calculating R-factor (gt).
;
_reflns_number_total                    11824
_reflns_number_gt                       5906
_reflns_threshold_expression            F^2^>2.0\s(F^2^)
_refine_ls_structure_factor_coef        Fsqd
_refine_ls_R_factor_gt                  0.0943
_refine_ls_wR_factor_ref                0.2443
_refine_ls_number_restraints            ?
_refine_ls_hydrogen_treatment           constr
_refine_ls_number_reflns                11799
_refine_ls_number_parameters            647
_refine_ls_goodness_of_fit_ref          1.091
_refine_ls_weighting_scheme             calc
_refine_ls_weighting_details
                               'w = 1/[0.0030Fo^2^ + 1.0000\s(Fo^2^)]/(4Fo^2^)'
_atom_sites_solution_hydrogens          geom
_atom_sites_solution_primary            direct
_atom_sites_solution_secondary          difmap
_refine_ls_shift/su_max                 0.000
_refine_diff_density_max                1.180
_refine_diff_density_min               -0.675
_refine_ls_extinction_method            none
_refine_ls_extinction_coef              ?

loop_
_atom_type_symbol
_atom_type_description
_atom_type_scat_dispersion_real
_atom_type_scat_dispersion_imag
_atom_type_scat_source
  'C' 'C'  0.0033 0.0016 
;
International Tables for Crystallography
(1992, Vol. C, Tables 4.2.6.8 and 6.1.1.4)
;
  'H' 'H'  0.0000 0.0000 
;
International Tables for Crystallography
(1992, Vol. C, Table 6.1.1.4)
;
  'N' 'N'  0.0061 0.0033 
;
International Tables for Crystallography
(1992, Vol. C, Tables 4.2.6.8 and 6.1.1.4)
;
  'O' 'O'  0.0106 0.0060 
;
International Tables for Crystallography
(1992, Vol. C, Tables 4.2.6.8 and 6.1.1.4)
;
  'F' 'F'  0.0171 0.0103 
;
International Tables for Crystallography
(1992, Vol. C, Tables 4.2.6.8 and 6.1.1.4)
;
  'S' 'S'  0.1246 0.1234 
;
International Tables for Crystallography
(1992, Vol. C, Tables 4.2.6.8 and 6.1.1.4)
;
  'Si' 'Si'  0.0817 0.0704 
;
International Tables for Crystallography
(1992, Vol. C, Tables 4.2.6.8 and 6.1.1.4)
;

#==============================================================================
# ATOMIC COORDINATES AND THERMAL PARAMETERS

loop_
_atom_site_label
_atom_site_type_symbol
_atom_site_fract_x
_atom_site_fract_y
_atom_site_fract_z
_atom_site_U_iso_or_equiv
_atom_site_adp_type
_atom_site_occupancy
_atom_site_symmetry_multiplicity
_atom_site_calc_flag
_atom_site_refinement_flags
_atom_site_disorder_assembly
_atom_site_disorder_group
 S1 S 0.39795(8) 0.99326(5) 0.56608(5) 0.0549(3) Uani 1.0 4 d . . .
 Si2 Si -0.03773(10) 0.69278(5) 0.61760(7) 0.0603(4) Uani 1.0 4 d . . .
 Si3 Si 0.31502(10) 0.73539(6) 0.46964(7) 0.0672(4) Uani 1.0 4 d . . .
 F1 F 0.4638(3) 0.74855(14) 0.79700(16) 0.1023(11) Uani 1.0 4 d . . .
 F2 F 0.4604(2) 0.83676(13) 0.75640(16) 0.0935(10) Uani 1.0 4 d . . .
 F3 F 0.4239(3) 0.82034(16) 0.85693(16) 0.1173(12) Uani 1.0 4 d . . .
 O1 O 0.5621(2) 0.96183(14) 0.83205(13) 0.0671(9) Uani 1.0 4 d . . .
 O2 O 0.3843(2) 0.97792(14) 0.80520(14) 0.0660(9) Uani 1.0 4 d . . .
 O3 O -0.00212(19) 0.76260(11) 0.61497(13) 0.0525(8) Uani 1.0 4 d . . .
 O4 O 0.2270(2) 0.74108(11) 0.51646(13) 0.0545(8) Uani 1.0 4 d . . .
 O5 O 0.13248(19) 1.02631(10) 0.43065(13) 0.0491(8) Uani 1.0 4 d . . .
 O6 O 0.1637(2) 0.99930(12) 0.72488(13) 0.0572(8) Uani 1.0 4 d . . .
 O7 O 0.2471(3) 0.74532(16) 0.75490(17) 0.0892(12) Uani 1.0 4 d . . .
 O9 O 0.1937(3) 0.96782(15) 0.32408(18) 0.0871(12) Uani 1.0 4 d . . .
 O10 O 0.6747(3) 0.95216(17) 0.70818(19) 0.0877(12) Uani 1.0 4 d . . .
 N1 N 0.4687(3) 0.96992(14) 0.71327(15) 0.0508(10) Uani 1.0 4 d . . .
 N2 N 0.2916(3) 0.94610(13) 0.65700(14) 0.0444(9) Uani 1.0 4 d . . .
 N3 N 0.2465(3) 0.83798(15) 0.70657(16) 0.0574(10) Uani 1.0 4 d . . .
 N11 N 0.1563(3) 0.96484(13) 0.52926(14) 0.0443(9) Uani 1.0 4 d . . .
 N12 N 0.1661(3) 1.05874(14) 0.62295(15) 0.0486(10) Uani 1.0 4 d . . .
 C15 C 0.3768(3) 0.96887(16) 0.65010(19) 0.0463(11) Uani 1.0 4 d . . .
 C16 C 0.1499(3) 1.01880(16) 0.49918(19) 0.0452(11) Uani 1.0 4 d . . .
 C17 C 0.1654(3) 1.06818(17) 0.55089(19) 0.0480(11) Uani 1.0 4 d . . .
 C18 C 0.4624(3) 0.97016(18) 0.7846(2) 0.0539(12) Uani 1.0 4 d . . .
 C19 C 0.0856(3) 0.80585(16) 0.52902(18) 0.0472(11) Uani 1.0 4 d . . .
 C20 C 0.1169(3) 0.75921(18) 0.4826(2) 0.0537(12) Uani 1.0 4 d . . .
 C21 C 0.0961(3) 0.78658(17) 0.61018(18) 0.0479(11) Uani 1.0 4 d . . .
 C22 C 0.1795(3) 0.95204(16) 0.61126(17) 0.0422(10) Uani 1.0 4 d . . .
 C23 C 0.7599(3) 1.00013(18) 0.9233(2) 0.0574(12) Uani 1.0 4 d . . .
 C26 C 0.1207(3) 0.89248(16) 0.60401(18) 0.0466(11) Uani 1.0 4 d . . .
 C28 C 0.1324(3) 1.00205(17) 0.64717(18) 0.0496(11) Uani 1.0 4 d . . .
 C29 C 0.6812(3) 0.98568(18) 0.9551(2) 0.0549(12) Uani 1.0 4 d . . .
 C30 C 0.1520(3) 0.86273(16) 0.54103(17) 0.0445(10) Uani 1.0 4 d . . .
 C33 C 0.4948(4) 1.0526(2) 0.5960(3) 0.0776(16) Uani 1.0 4 d . . .
 C34 C 0.1310(3) 0.84317(17) 0.66242(19) 0.0503(11) Uani 1.0 4 d . . .
 C35 C 0.1340(3) 0.91076(15) 0.48284(18) 0.0472(11) Uani 1.0 4 d . . .
 C36 C 0.7014(4) 0.99445(19) 1.0311(2) 0.0639(14) Uani 1.0 4 d . . .
 C37 C 0.8557(4) 1.0238(2) 0.9658(3) 0.0731(15) Uani 1.0 4 d . . .
 C39 C 0.2906(4) 0.7913(3) 0.7471(3) 0.0716(15) Uani 1.0 4 d . . .
 C40 C -0.0894(4) 0.68434(18) 0.6999(3) 0.0611(13) Uani 1.0 4 d . . .
 C41 C 0.1860(4) 1.1117(2) 0.6593(3) 0.0632(14) Uani 1.0 4 d . . .
 C42 C 0.1872(3) 1.12688(17) 0.5431(2) 0.0547(12) Uani 1.0 4 d . . .
 C43 C 0.2003(4) 1.15399(19) 0.6129(3) 0.0619(13) Uani 1.0 4 d . . .
 C44 C 0.0603(4) 0.85411(19) 0.7109(2) 0.0628(14) Uani 1.0 4 d . . .
 C45 C 0.7979(4) 1.0178(2) 1.0746(3) 0.0735(16) Uani 1.0 4 d . . .
 C46 C -0.1726(4) 0.7315(3) 0.6982(3) 0.0806(17) Uani 1.0 4 d . . .
 C47 C 0.5727(4) 0.9607(3) 0.9105(2) 0.0800(17) Uani 1.0 4 d . . .
 C48 C 0.0800(5) 0.6436(2) 0.6266(4) 0.094(2) Uani 1.0 4 d . . .
 C49 C 0.8740(5) 1.0327(3) 1.0413(3) 0.0845(18) Uani 1.0 4 d . . .
 C50 C -0.1424(5) 0.6234(3) 0.6994(3) 0.0871(18) Uani 1.0 4 d . . .
 C51 C 0.0048(4) 0.6912(3) 0.7726(3) 0.0791(17) Uani 1.0 4 d . . .
 C52 C 0.2612(5) 0.6879(3) 0.3855(3) 0.103(2) Uani 1.0 4 d . . .
 C53 C 0.4343(4) 0.7012(3) 0.5373(3) 0.0867(18) Uani 1.0 4 d . . .
 C54 C 0.4108(4) 0.7990(3) 0.7890(3) 0.0792(17) Uani 1.0 4 d . . .
 C55 C 0.0921(8) 0.9610(5) 0.2530(6) 0.194(5) Uani 1.0 4 d . . .
 C56 C 0.7020(5) 0.8945(3) 0.6907(4) 0.103(3) Uani 1.0 4 d . . .
 C57 C 0.3461(5) 0.8102(3) 0.4406(4) 0.104(3) Uani 1.0 4 d . . .
 C58 C -0.1480(5) 0.6775(3) 0.5303(3) 0.0904(19) Uani 1.0 4 d . . .
 C59 C 0.6655(6) 0.8816(3) 0.6095(4) 0.107(3) Uani 1.0 4 d . . .
 C60 C 0.0894(5) 0.8607(3) 0.7829(3) 0.0909(19) Uani 1.0 4 d . . .
 C61 C 0.4708(5) 0.7387(3) 0.6096(3) 0.119(3) Uani 1.0 4 d . . .
 C62 C 0.4067(5) 0.6369(3) 0.5568(4) 0.117(3) Uani 1.0 4 d . . .
 C64 C 0.0666(9) 0.9039(7) 0.2683(4) 0.229(6) Uani 1.0 4 d . . .
 C66 C 0.5293(5) 0.6970(4) 0.5030(4) 0.137(3) Uani 1.0 4 d . . .
 H1 H 0.0102 0.8167 0.5052 0.0561 Uiso 1.0 4 calc R . .
 H2 H 0.1124 0.7740 0.4335 0.0640 Uiso 1.0 4 calc R . .
 H3 H 0.0721 0.7244 0.4775 0.0640 Uiso 1.0 4 calc R . .
 H4 H 0.1529 0.7568 0.6259 0.0578 Uiso 1.0 4 calc R . .
 H5 H 0.7471 0.9939 0.8726 0.0690 Uiso 1.0 4 calc R . .
 H6 H 0.0436 0.9009 0.5836 0.0560 Uiso 1.0 4 calc R . .
 H7 H 0.0536 1.0000 0.6289 0.0585 Uiso 1.0 4 calc R . .
 H8 H 0.2286 0.8528 0.5591 0.0532 Uiso 1.0 4 calc R . .
 H9 H 0.5644 1.0365 0.6215 0.0948 Uiso 1.0 4 calc R . .
 H10 H 0.4984 1.0745 0.5533 0.0949 Uiso 1.0 4 calc R . .
 H11 H 0.4726 1.0781 0.6291 0.0949 Uiso 1.0 4 calc R . .
 H12 H 0.0609 0.9110 0.4494 0.0564 Uiso 1.0 4 calc R . .
 H13 H 0.1839 0.9079 0.4540 0.0563 Uiso 1.0 4 calc R . .
 H14 H 0.6497 0.9831 1.0530 0.0766 Uiso 1.0 4 calc R . .
 H15 H 0.9088 1.0337 0.9445 0.0875 Uiso 1.0 4 calc R . .
 H16 H 0.1882 1.1172 0.7086 0.0744 Uiso 1.0 4 calc R . .
 H17 H 0.1926 1.1448 0.5001 0.0642 Uiso 1.0 4 calc R . .
 H18 H 0.2156 1.1935 0.6243 0.0724 Uiso 1.0 4 calc R . .
 H19 H -0.0134 0.8559 0.6869 0.0785 Uiso 1.0 4 calc R . .
 H20 H 0.8109 1.0240 1.1254 0.0873 Uiso 1.0 4 calc R . .
 H21 H -0.1400 0.7695 0.6987 0.1037 Uiso 1.0 4 calc R . .
 H22 H -0.2318 0.7273 0.6533 0.1037 Uiso 1.0 4 calc R . .
 H23 H -0.1982 0.7280 0.7406 0.1038 Uiso 1.0 4 calc R . .
 H24 H 0.5135 0.9831 0.9178 0.0959 Uiso 1.0 4 calc R . .
 H25 H 0.5665 0.9199 0.9239 0.0960 Uiso 1.0 4 calc R . .
 H26 H 0.1359 0.6527 0.6719 0.1224 Uiso 1.0 4 calc R . .
 H27 H 0.0581 0.6034 0.6281 0.1224 Uiso 1.0 4 calc R . .
 H28 H 0.1066 0.6490 0.5849 0.1224 Uiso 1.0 4 calc R . .
 H29 H 0.9384 1.0497 1.0696 0.0983 Uiso 1.0 4 calc R . .
 H30 H -0.2010 0.6192 0.6541 0.1104 Uiso 1.0 4 calc R . .
 H31 H -0.0894 0.5936 0.7014 0.1104 Uiso 1.0 4 calc R . .
 H32 H -0.1688 0.6191 0.7414 0.1105 Uiso 1.0 4 calc R . .
 H33 H -0.0207 0.6877 0.8150 0.0966 Uiso 1.0 4 calc R . .
 H34 H 0.0570 0.6610 0.7745 0.0967 Uiso 1.0 4 calc R . .
 H35 H 0.0375 0.7291 0.7731 0.0966 Uiso 1.0 4 calc R . .
 H36 H 0.1960 0.7050 0.3536 0.1253 Uiso 1.0 4 calc R . .
 H37 H 0.3131 0.6851 0.3589 0.1253 Uiso 1.0 4 calc R . .
 H38 H 0.2462 0.6492 0.4004 0.1253 Uiso 1.0 4 calc R . .
 H39 H 0.0298 0.9858 0.2482 0.2608 Uiso 1.0 4 calc R . .
 H40 H 0.1046 0.9603 0.2049 0.2608 Uiso 1.0 4 calc R . .
 H41 H 0.7796 0.8901 0.7077 0.1273 Uiso 1.0 4 calc R . .
 H42 H 0.6697 0.8657 0.7153 0.1274 Uiso 1.0 4 calc R . .
 H43 H 0.3759 0.8339 0.4842 0.1391 Uiso 1.0 4 calc R . .
 H44 H 0.3969 0.8074 0.4131 0.1391 Uiso 1.0 4 calc R . .
 H45 H 0.2809 0.8280 0.4098 0.1391 Uiso 1.0 4 calc R . .
 H46 H -0.1748 0.6382 0.5312 0.1099 Uiso 1.0 4 calc R . .
 H47 H -0.2053 0.7052 0.5254 0.1099 Uiso 1.0 4 calc R . .
 H48 H -0.1208 0.6815 0.4887 0.1100 Uiso 1.0 4 calc R . .
 H49 H 0.6974 0.9097 0.5846 0.1342 Uiso 1.0 4 calc R . .
 H50 H 0.6849 0.8425 0.5990 0.1340 Uiso 1.0 4 calc R . .
 H51 H 0.5887 0.8857 0.5921 0.1342 Uiso 1.0 4 calc R . .
 H52 H 0.1622 0.8593 0.8097 0.1144 Uiso 1.0 4 calc R . .
 H53 H 0.0387 0.8672 0.8076 0.1144 Uiso 1.0 4 calc R . .
 H54 H 0.5337 0.7225 0.6452 0.1372 Uiso 1.0 4 calc R . .
 H55 H 0.4867 0.7773 0.5953 0.1372 Uiso 1.0 4 calc R . .
 H56 H 0.4137 0.7411 0.6315 0.1372 Uiso 1.0 4 calc R . .
 H57 H 0.3481 0.6370 0.5776 0.1355 Uiso 1.0 4 calc R . .
 H58 H 0.3860 0.6153 0.5108 0.1355 Uiso 1.0 4 calc R . .
 H59 H 0.4682 0.6184 0.5912 0.1355 Uiso 1.0 4 calc R . .
 H60 H 0.0521 0.9043 0.3152 0.2694 Uiso 1.0 4 calc R . .
 H61 H 0.0047 0.8893 0.2303 0.2694 Uiso 1.0 4 calc R . .
 H62 H 0.1271 0.8788 0.2719 0.2695 Uiso 1.0 4 calc R . .
 H63 H 0.5942 0.6814 0.5369 0.1683 Uiso 1.0 4 calc R . .
 H64 H 0.5053 0.6718 0.4601 0.1682 Uiso 1.0 4 calc R . .
 H65 H 0.5428 0.7357 0.4875 0.1683 Uiso 1.0 4 calc R . .
 H66 H 0.7204 0.9811 0.6853 0.1105 Uiso 1.0 4 calc R . .
 H67 H 0.1697 0.9855 0.3608 0.1108 Uiso 1.0 4 calc R . .
 H68 H 0.2342 0.9763 0.7437 0.0696 Uiso 1.0 4 calc R . .
 H69 H 0.2865 0.8765 0.7023 0.0658 Uiso 1.0 4 calc R . .
 H70 H 0.5294 0.9740 0.7014 0.0626 Uiso 1.0 4 calc R . .


loop_
_atom_site_aniso_label
_atom_site_aniso_U_11
_atom_site_aniso_U_22
_atom_site_aniso_U_33
_atom_site_aniso_U_12
_atom_site_aniso_U_13
_atom_site_aniso_U_23
 S1 0.0345(6) 0.0803(8) 0.0529(6) -0.0014(5) 0.0180(4) 0.0027(5)
 Si2 0.0513(8) 0.0630(8) 0.0744(8) -0.0084(6) 0.0309(6) -0.0024(6)
 Si3 0.0515(8) 0.0780(9) 0.0813(9) 0.0023(6) 0.0341(7) -0.0053(6)
 F1 0.070(2) 0.095(2) 0.116(3) 0.0093(17) -0.0095(17) 0.0232(17)
 F2 0.0424(15) 0.110(3) 0.109(2) -0.0147(15) -0.0043(14) 0.0287(17)
 F3 0.072(2) 0.183(4) 0.0719(19) 0.002(2) -0.0144(16) -0.0052(19)
 O1 0.0277(15) 0.126(3) 0.0451(15) -0.0038(15) 0.0077(12) 0.0030(14)
 O2 0.0301(16) 0.115(3) 0.0529(15) 0.0019(15) 0.0129(12) -0.0078(15)
 O3 0.0321(14) 0.0644(17) 0.0638(16) -0.0043(12) 0.0187(12) 0.0014(12)
 O4 0.0385(15) 0.0678(17) 0.0601(15) 0.0069(13) 0.0194(12) 0.0043(13)
 O5 0.0394(15) 0.0590(16) 0.0486(15) -0.0009(12) 0.0132(11) 0.0014(11)
 O6 0.0384(15) 0.0817(19) 0.0533(15) 0.0043(14) 0.0167(12) -0.0061(13)
 O7 0.070(3) 0.103(3) 0.078(2) -0.024(2) -0.0021(17) 0.0380(18)
 O9 0.068(3) 0.116(3) 0.093(3) -0.019(2) 0.0483(18) -0.0321(19)
 O10 0.0434(19) 0.121(3) 0.111(3) 0.0011(19) 0.0427(18) 0.002(2)
 N1 0.0272(17) 0.077(3) 0.0520(18) -0.0075(15) 0.0175(13) 0.0007(15)
 N2 0.0276(17) 0.0591(19) 0.0456(16) -0.0004(14) 0.0101(13) -0.0001(13)
 N3 0.0399(19) 0.078(3) 0.0464(17) -0.0111(17) 0.0013(14) 0.0131(16)
 N11 0.0325(17) 0.0516(19) 0.0459(16) 0.0010(14) 0.0076(13) -0.0026(14)
 N12 0.0376(18) 0.060(2) 0.0474(17) 0.0010(15) 0.0120(14) -0.0084(14)
 C15 0.030(2) 0.059(3) 0.049(2) -0.0002(17) 0.0120(16) -0.0042(17)
 C16 0.0259(19) 0.060(3) 0.048(2) 0.0025(16) 0.0077(15) 0.0022(17)
 C17 0.029(2) 0.057(3) 0.055(3) 0.0052(17) 0.0100(16) -0.0042(18)
 C18 0.028(3) 0.079(3) 0.054(3) -0.0074(19) 0.0116(18) -0.0031(19)
 C19 0.0262(19) 0.061(3) 0.054(2) -0.0026(17) 0.0112(16) 0.0013(17)
 C20 0.038(3) 0.069(3) 0.053(3) -0.0050(19) 0.0126(17) 0.0047(18)
 C21 0.0235(19) 0.068(3) 0.054(2) -0.0022(17) 0.0137(15) 0.0099(17)
 C22 0.0236(18) 0.061(3) 0.0408(18) 0.0015(16) 0.0088(14) 0.0027(15)
 C23 0.036(3) 0.080(3) 0.056(3) -0.001(2) 0.0150(17) 0.002(2)
 C26 0.0237(18) 0.062(3) 0.055(2) -0.0028(16) 0.0126(16) 0.0016(17)
 C28 0.032(2) 0.073(3) 0.0409(19) 0.0024(19) 0.0075(15) -0.0060(18)
 C29 0.034(2) 0.078(3) 0.052(3) 0.0061(19) 0.0119(17) 0.0039(18)
 C30 0.0290(19) 0.061(3) 0.0433(19) 0.0018(17) 0.0107(15) 0.0048(16)
 C33 0.071(4) 0.090(4) 0.076(3) -0.024(3) 0.029(3) 0.006(3)
 C34 0.031(2) 0.068(3) 0.051(2) -0.0064(17) 0.0111(16) 0.0050(17)
 C35 0.038(2) 0.055(3) 0.049(2) 0.0004(17) 0.0129(16) -0.0033(16)
 C36 0.052(3) 0.093(4) 0.047(3) 0.009(3) 0.0144(19) -0.001(2)
 C37 0.044(3) 0.099(4) 0.077(3) -0.015(3) 0.018(3) -0.000(3)
 C39 0.051(3) 0.097(4) 0.058(3) -0.013(3) 0.004(2) 0.026(3)
 C40 0.049(3) 0.062(3) 0.078(3) -0.011(2) 0.027(2) 0.002(2)
 C41 0.041(3) 0.078(3) 0.066(3) 0.006(2) 0.011(2) -0.018(3)
 C42 0.034(2) 0.061(3) 0.065(3) 0.0018(18) 0.0104(18) -0.0035(19)
 C43 0.051(3) 0.058(3) 0.072(3) 0.001(2) 0.013(2) -0.009(3)
 C44 0.055(3) 0.082(3) 0.059(3) -0.022(3) 0.028(2) -0.009(2)
 C45 0.069(4) 0.097(4) 0.052(3) -0.010(3) 0.015(3) -0.012(3)
 C46 0.064(4) 0.094(4) 0.101(4) 0.004(3) 0.051(3) 0.001(3)
 C47 0.043(3) 0.146(5) 0.051(3) -0.012(3) 0.0139(19) 0.005(3)
 C48 0.095(4) 0.069(3) 0.143(5) 0.011(3) 0.074(4) 0.020(3)
 C49 0.065(4) 0.101(4) 0.080(4) -0.027(3) 0.011(3) -0.011(3)
 C50 0.091(4) 0.090(4) 0.096(4) -0.025(3) 0.050(3) 0.005(3)
 C51 0.068(4) 0.099(4) 0.074(3) -0.013(3) 0.028(3) 0.012(3)
 C52 0.081(4) 0.139(5) 0.093(4) 0.004(4) 0.031(3) -0.037(4)
 C53 0.046(3) 0.102(4) 0.114(4) 0.000(3) 0.028(3) -0.017(4)
 C54 0.059(3) 0.091(4) 0.070(4) -0.009(3) -0.006(3) 0.019(3)
 C55 0.158(8) 0.256(11) 0.238(10) -0.159(8) 0.163(8) -0.183(9)
 C56 0.066(4) 0.116(5) 0.136(5) 0.020(4) 0.045(4) 0.036(4)
 C57 0.115(5) 0.091(4) 0.142(5) 0.000(4) 0.094(5) 0.009(4)
 C58 0.083(4) 0.103(4) 0.088(4) -0.044(4) 0.032(3) -0.018(3)
 C59 0.107(5) 0.111(5) 0.118(5) 0.001(4) 0.054(4) 0.012(4)
 C60 0.104(5) 0.108(4) 0.074(4) -0.033(4) 0.047(3) -0.013(3)
 C61 0.064(4) 0.169(7) 0.111(5) 0.004(4) 0.006(4) -0.021(5)
 C62 0.089(5) 0.101(5) 0.148(6) 0.025(4) 0.018(4) 0.024(4)
 C64 0.136(9) 0.445(19) 0.092(6) 0.076(11) 0.018(6) -0.050(9)
 C66 0.063(4) 0.180(7) 0.177(7) 0.028(5) 0.050(5) -0.009(6)

#==============================================================================
_computing_data_collection             'RAPID AUTO (Rigaku, ????)'
_computing_cell_refinement             'RAPID AUTO'
_computing_data_reduction              'RAPID AUTO'
_computing_structure_solution           SIR97
_computing_structure_refinement        'CRYSTALS (Carruthers, et al., 1999)'
_computing_publication_material        'CrystalStructure 4.0 (Rigaku, 2010)'
_computing_molecular_graphics          'CrystalStructure 4.0'

#==============================================================================
# MOLECULAR GEOMETRY

_geom_special_details
;
    ENTER SPECIAL DETAILS OF THE MOLECULAR GEOMETRY
;

loop_
_geom_bond_atom_site_label_1
_geom_bond_atom_site_label_2
_geom_bond_distance
_geom_bond_publ_flag
_geom_bond_site_symmetry_1
_geom_bond_site_symmetry_2
S1 C15 1.778(4) yes . .
S1 C33 1.815(5) yes . .
Si2 O3 1.658(3) yes . .
Si2 C40 1.883(6) yes . .
Si2 C48 1.867(6) yes . .
Si2 C58 1.857(5) yes . .
Si3 O4 1.656(4) yes . .
Si3 C52 1.869(6) yes . .
Si3 C53 1.854(5) yes . .
Si3 C57 1.868(6) yes . .
F1 C54 1.323(7) yes . .
F2 C54 1.334(7) yes . .
F3 C54 1.330(6) yes . .
O1 C18 1.348(4) yes . .
O1 C47 1.444(5) yes . .
O2 C18 1.211(6) yes . .
O3 C21 1.422(5) yes . .
O4 C20 1.443(5) yes . .
O5 C16 1.253(5) yes . .
O6 C28 1.396(4) yes . .
O7 C39 1.220(7) yes . .
O9 C55 1.577(9) yes . .
O10 C56 1.422(8) yes . .
N1 C15 1.407(4) yes . .
N1 C18 1.372(5) yes . .
N2 C15 1.270(5) yes . .
N2 C22 1.460(4) yes . .
N3 C34 1.487(5) yes . .
N3 C39 1.330(6) yes . .
N11 C16 1.343(5) yes . .
N11 C22 1.510(5) yes . .
N11 C35 1.484(5) yes . .
N12 C17 1.373(5) yes . .
N12 C28 1.478(5) yes . .
N12 C41 1.370(6) yes . .
C16 C17 1.459(6) yes . .
C17 C42 1.381(6) yes . .
C19 C20 1.509(6) yes . .
C19 C21 1.557(5) yes . .
C19 C30 1.533(5) yes . .
C21 C34 1.598(6) yes . .
C22 C26 1.541(5) yes . .
C22 C28 1.544(6) yes . .
C23 C29 1.380(7) yes . .
C23 C37 1.372(6) yes . .
C26 C30 1.527(6) yes . .
C26 C34 1.548(6) yes . .
C29 C36 1.389(6) yes . .
C29 C47 1.518(6) yes . .
C30 C35 1.514(5) yes . .
C34 C44 1.506(7) yes . .
C36 C45 1.382(6) yes . .
C37 C49 1.384(7) yes . .
C39 C54 1.535(7) yes . .
C40 C46 1.520(7) yes . .
C40 C50 1.547(7) yes . .
C40 C51 1.542(6) yes . .
C41 C43 1.350(7) yes . .
C42 C43 1.415(6) yes . .
C44 C60 1.301(6) yes . .
C45 C49 1.371(9) yes . .
C53 C61 1.553(8) yes . .
C53 C62 1.576(9) yes . .
C53 C66 1.568(10) yes . .
C55 C64 1.391(18) yes . .
C56 C59 1.486(9) yes . .
O6 H68 1.023 no . .
O9 H67 0.934 no . .
O10 H66 1.064 no . .
N1 H70 0.893 no . .
N3 H69 1.035 no . .
C19 H1 0.980 no . .
C20 H2 0.970 no . .
C20 H3 0.970 no . .
C21 H4 0.980 no . .
C23 H5 0.930 no . .
C26 H6 0.980 no . .
C28 H7 0.980 no . .
C30 H8 0.980 no . .
C33 H9 0.960 no . .
C33 H10 0.960 no . .
C33 H11 0.960 no . .
C35 H12 0.970 no . .
C35 H13 0.970 no . .
C36 H14 0.930 no . .
C37 H15 0.930 no . .
C41 H16 0.930 no . .
C42 H17 0.930 no . .
C43 H18 0.930 no . .
C44 H19 0.930 no . .
C45 H20 0.930 no . .
C46 H21 0.960 no . .
C46 H22 0.960 no . .
C46 H23 0.960 no . .
C47 H24 0.970 no . .
C47 H25 0.970 no . .
C48 H26 0.960 no . .
C48 H27 0.960 no . .
C48 H28 0.960 no . .
C49 H29 0.930 no . .
C50 H30 0.960 no . .
C50 H31 0.960 no . .
C50 H32 0.960 no . .
C51 H33 0.960 no . .
C51 H34 0.960 no . .
C51 H35 0.960 no . .
C52 H36 0.960 no . .
C52 H37 0.960 no . .
C52 H38 0.960 no . .
C55 H39 0.970 no . .
C55 H40 0.970 no . .
C56 H41 0.970 no . .
C56 H42 0.970 no . .
C57 H43 0.960 no . .
C57 H44 0.960 no . .
C57 H45 0.960 no . .
C58 H46 0.960 no . .
C58 H47 0.960 no . .
C58 H48 0.960 no . .
C59 H49 0.960 no . .
C59 H50 0.960 no . .
C59 H51 0.960 no . .
C60 H52 0.930 no . .
C60 H53 0.930 no . .
C61 H54 0.960 no . .
C61 H55 0.960 no . .
C61 H56 0.960 no . .
C62 H57 0.960 no . .
C62 H58 0.960 no . .
C62 H59 0.960 no . .
C64 H60 0.960 no . .
C64 H61 0.960 no . .
C64 H62 0.960 no . .
C66 H63 0.960 no . .
C66 H64 0.960 no . .
C66 H65 0.960 no . .

loop_
_geom_angle_atom_site_label_1
_geom_angle_atom_site_label_2
_geom_angle_atom_site_label_3
_geom_angle
_geom_angle_publ_flag
_geom_angle_site_symmetry_1
_geom_angle_site_symmetry_2
_geom_angle_site_symmetry_3
C15 S1 C33 103.8(2) yes . . .
O3 Si2 C40 107.28(17) yes . . .
O3 Si2 C48 110.2(2) yes . . .
O3 Si2 C58 107.51(19) yes . . .
C40 Si2 C48 111.0(3) yes . . .
C40 Si2 C58 109.6(3) yes . . .
C48 Si2 C58 111.2(3) yes . . .
O4 Si3 C52 110.9(3) yes . . .
O4 Si3 C53 103.9(3) yes . . .
O4 Si3 C57 109.6(3) yes . . .
C52 Si3 C53 111.1(3) yes . . .
C52 Si3 C57 109.6(3) yes . . .
C53 Si3 C57 111.7(3) yes . . .
C18 O1 C47 116.8(4) yes . . .
Si2 O3 C21 129.4(3) yes . . .
Si3 O4 C20 123.2(3) yes . . .
C15 N1 C18 122.5(4) yes . . .
C15 N2 C22 130.8(3) yes . . .
C34 N3 C39 124.8(4) yes . . .
C16 N11 C22 125.1(3) yes . . .
C16 N11 C35 122.1(3) yes . . .
C22 N11 C35 112.7(3) yes . . .
C17 N12 C28 122.0(3) yes . . .
C17 N12 C41 107.5(4) yes . . .
C28 N12 C41 129.8(4) yes . . .
S1 C15 N1 115.1(3) yes . . .
S1 C15 N2 126.8(3) yes . . .
N1 C15 N2 117.8(4) yes . . .
O5 C16 N11 121.9(4) yes . . .
O5 C16 C17 121.9(4) yes . . .
N11 C16 C17 116.2(3) yes . . .
N12 C17 C16 119.9(4) yes . . .
N12 C17 C42 108.5(4) yes . . .
C16 C17 C42 131.5(4) yes . . .
O1 C18 O2 123.0(4) yes . . .
O1 C18 N1 108.2(4) yes . . .
O2 C18 N1 128.7(3) yes . . .
C20 C19 C21 114.5(3) yes . . .
C20 C19 C30 115.9(4) yes . . .
C21 C19 C30 102.5(3) yes . . .
O4 C20 C19 110.8(3) yes . . .
O3 C21 C19 111.2(3) yes . . .
O3 C21 C34 111.2(3) yes . . .
C19 C21 C34 107.6(3) yes . . .
N2 C22 N11 118.2(3) yes . . .
N2 C22 C26 110.7(3) yes . . .
N2 C22 C28 105.8(3) yes . . .
N11 C22 C26 98.1(3) yes . . .
N11 C22 C28 109.0(3) yes . . .
C26 C22 C28 115.5(4) yes . . .
C29 C23 C37 120.5(4) yes . . .
C22 C26 C30 102.3(3) yes . . .
C22 C26 C34 129.8(3) yes . . .
C30 C26 C34 104.3(3) yes . . .
O6 C28 N12 110.1(3) yes . . .
O6 C28 C22 113.5(3) yes . . .
N12 C28 C22 108.0(4) yes . . .
C23 C29 C36 118.9(4) yes . . .
C23 C29 C47 122.8(4) yes . . .
C36 C29 C47 118.3(4) yes . . .
C19 C30 C26 102.3(3) yes . . .
C19 C30 C35 123.1(3) yes . . .
C26 C30 C35 103.1(3) yes . . .
N3 C34 C21 109.2(3) yes . . .
N3 C34 C26 107.9(3) yes . . .
N3 C34 C44 112.3(3) yes . . .
C21 C34 C26 101.4(3) yes . . .
C21 C34 C44 113.2(4) yes . . .
C26 C34 C44 112.2(4) yes . . .
N11 C35 C30 102.2(3) yes . . .
C29 C36 C45 121.2(5) yes . . .
C23 C37 C49 119.8(5) yes . . .
O7 C39 N3 128.1(4) yes . . .
O7 C39 C54 118.4(4) yes . . .
N3 C39 C54 113.5(5) yes . . .
Si2 C40 C46 110.2(4) yes . . .
Si2 C40 C50 111.0(4) yes . . .
Si2 C40 C51 109.4(4) yes . . .
C46 C40 C50 108.4(4) yes . . .
C46 C40 C51 108.5(4) yes . . .
C50 C40 C51 109.3(4) yes . . .
N12 C41 C43 110.1(4) yes . . .
C17 C42 C43 106.9(4) yes . . .
C41 C43 C42 107.0(4) yes . . .
C34 C44 C60 128.0(5) yes . . .
C36 C45 C49 118.7(4) yes . . .
O1 C47 C29 109.9(4) yes . . .
C37 C49 C45 121.0(5) yes . . .
Si3 C53 C61 109.9(4) yes . . .
Si3 C53 C62 110.2(4) yes . . .
Si3 C53 C66 110.2(4) yes . . .
C61 C53 C62 109.5(5) yes . . .
C61 C53 C66 109.1(5) yes . . .
C62 C53 C66 107.9(5) yes . . .
F1 C54 F2 107.3(5) yes . . .
F1 C54 F3 107.4(4) yes . . .
F1 C54 C39 112.2(5) yes . . .
F2 C54 F3 105.8(4) yes . . .
F2 C54 C39 113.6(4) yes . . .
F3 C54 C39 110.2(5) yes . . .
O9 C55 C64 96.2(7) yes . . .
O10 C56 C59 113.4(5) yes . . .
C28 O6 H68 109.268 no . . .
C55 O9 H67 106.587 no . . .
C56 O10 H66 105.217 no . . .
C15 N1 H70 112.471 no . . .
C18 N1 H70 124.756 no . . .
C34 N3 H69 109.837 no . . .
C39 N3 H69 125.334 no . . .
C20 C19 H1 108.908 no . . .
C21 C19 H1 106.988 no . . .
C30 C19 H1 107.408 no . . .
O4 C20 H2 106.292 no . . .
O4 C20 H3 107.475 no . . .
C19 C20 H2 111.343 no . . .
C19 C20 H3 111.499 no . . .
H2 C20 H3 109.260 no . . .
O3 C21 H4 109.297 no . . .
C19 C21 H4 108.728 no . . .
C34 C21 H4 108.775 no . . .
C29 C23 H5 119.300 no . . .
C37 C23 H5 120.223 no . . .
C22 C26 H6 106.639 no . . .
C30 C26 H6 105.598 no . . .
C34 C26 H6 105.996 no . . .
O6 C28 H7 107.784 no . . .
N12 C28 H7 108.189 no . . .
C22 C28 H7 109.095 no . . .
C19 C30 H8 109.088 no . . .
C26 C30 H8 108.712 no . . .
C35 C30 H8 109.429 no . . .
S1 C33 H9 109.690 no . . .
S1 C33 H10 109.512 no . . .
S1 C33 H11 109.301 no . . .
H9 C33 H10 109.445 no . . .
H9 C33 H11 109.447 no . . .
H10 C33 H11 109.431 no . . .
N11 C35 H12 110.718 no . . .
N11 C35 H13 110.005 no . . .
C30 C35 H12 112.189 no . . .
C30 C35 H13 112.144 no . . .
H12 C35 H13 109.454 no . . .
C29 C36 H14 118.984 no . . .
C45 C36 H14 119.828 no . . .
C23 C37 H15 120.624 no . . .
C49 C37 H15 119.619 no . . .
N12 C41 H16 124.074 no . . .
C43 C41 H16 125.808 no . . .
C17 C42 H17 126.155 no . . .
C43 C42 H17 126.894 no . . .
C41 C43 H18 126.733 no . . .
C42 C43 H18 126.310 no . . .
C34 C44 H19 116.638 no . . .
C60 C44 H19 115.353 no . . .
C36 C45 H20 120.922 no . . .
C49 C45 H20 120.361 no . . .
C40 C46 H21 108.741 no . . .
C40 C46 H22 109.038 no . . .
C40 C46 H23 110.713 no . . .
H21 C46 H22 109.444 no . . .
H21 C46 H23 109.435 no . . .
H22 C46 H23 109.449 no . . .
O1 C47 H24 107.805 no . . .
O1 C47 H25 107.096 no . . .
C29 C47 H24 111.947 no . . .
C29 C47 H25 110.657 no . . .
H24 C47 H25 109.295 no . . .
Si2 C48 H26 109.339 no . . .
Si2 C48 H27 109.130 no . . .
Si2 C48 H28 110.034 no . . .
H26 C48 H27 109.442 no . . .
H26 C48 H28 109.439 no . . .
H27 C48 H28 109.443 no . . .
C37 C49 H29 119.324 no . . .
C45 C49 H29 119.673 no . . .
C40 C50 H30 109.126 no . . .
C40 C50 H31 108.371 no . . .
C40 C50 H32 110.988 no . . .
H30 C50 H31 109.437 no . . .
H30 C50 H32 109.446 no . . .
H31 C50 H32 109.448 no . . .
C40 C51 H33 110.190 no . . .
C40 C51 H34 108.961 no . . .
C40 C51 H35 109.343 no . . .
H33 C51 H34 109.440 no . . .
H33 C51 H35 109.446 no . . .
H34 C51 H35 109.445 no . . .
Si3 C52 H36 109.119 no . . .
Si3 C52 H37 109.790 no . . .
Si3 C52 H38 109.588 no . . .
H36 C52 H37 109.445 no . . .
H36 C52 H38 109.444 no . . .
H37 C52 H38 109.440 no . . .
O9 C55 H39 119.042 no . . .
O9 C55 H40 117.129 no . . .
C64 C55 H39 108.248 no . . .
C64 C55 H40 107.387 no . . .
H39 C55 H40 107.377 no . . .
O10 C56 H41 109.354 no . . .
O10 C56 H42 109.479 no . . .
C59 C56 H41 106.957 no . . .
C59 C56 H42 108.037 no . . .
H41 C56 H42 109.498 no . . .
Si3 C57 H43 109.068 no . . .
Si3 C57 H44 110.326 no . . .
Si3 C57 H45 109.111 no . . .
H43 C57 H44 109.439 no . . .
H43 C57 H45 109.443 no . . .
H44 C57 H45 109.437 no . . .
Si2 C58 H46 110.213 no . . .
Si2 C58 H47 109.302 no . . .
Si2 C58 H48 108.978 no . . .
H46 C58 H47 109.448 no . . .
H46 C58 H48 109.434 no . . .
H47 C58 H48 109.449 no . . .
C56 C59 H49 108.768 no . . .
C56 C59 H50 112.018 no . . .
C56 C59 H51 107.683 no . . .
H49 C59 H50 109.445 no . . .
H49 C59 H51 109.439 no . . .
H50 C59 H51 109.444 no . . .
C44 C60 H52 118.924 no . . .
C44 C60 H53 121.071 no . . .
H52 C60 H53 120.001 no . . .
C53 C61 H54 111.734 no . . .
C53 C61 H55 106.801 no . . .
C53 C61 H56 109.935 no . . .
H54 C61 H55 109.434 no . . .
H54 C61 H56 109.448 no . . .
H55 C61 H56 109.436 no . . .
C53 C62 H57 111.141 no . . .
C53 C62 H58 106.315 no . . .
C53 C62 H59 110.997 no . . .
H57 C62 H58 109.440 no . . .
H57 C62 H59 109.440 no . . .
H58 C62 H59 109.445 no . . .
C55 C64 H60 108.014 no . . .
C55 C64 H61 111.569 no . . .
C55 C64 H62 108.884 no . . .
H60 C64 H61 109.447 no . . .
H60 C64 H62 109.456 no . . .
H61 C64 H62 109.438 no . . .
C53 C66 H63 113.398 no . . .
C53 C66 H64 106.818 no . . .
C53 C66 H65 108.212 no . . .
H63 C66 H64 109.437 no . . .
H63 C66 H65 109.442 no . . .
H64 C66 H65 109.449 no . . .

loop_
_geom_torsion_atom_site_label_1
_geom_torsion_atom_site_label_2
_geom_torsion_atom_site_label_3
_geom_torsion_atom_site_label_4
_geom_torsion
_geom_torsion_publ_flag
_geom_torsion_site_symmetry_1
_geom_torsion_site_symmetry_2
_geom_torsion_site_symmetry_3
_geom_torsion_site_symmetry_4
C33 S1 C15 N1 -36.4(3) no . . . .
C33 S1 C15 N2 150.5(4) no . . . .
O3 Si2 C40 C46 50.3(3) no . . . .
O3 Si2 C40 C50 170.39(19) no . . . .
O3 Si2 C40 C51 -69.0(3) no . . . .
C40 Si2 O3 C21 128.7(3) no . . . .
C48 Si2 O3 C21 7.9(3) no . . . .
C58 Si2 O3 C21 -113.5(3) no . . . .
C48 Si2 C40 C46 170.7(3) no . . . .
C48 Si2 C40 C50 -69.2(3) no . . . .
C48 Si2 C40 C51 51.4(3) no . . . .
C58 Si2 C40 C46 -66.2(3) no . . . .
C58 Si2 C40 C50 54.0(3) no . . . .
C58 Si2 C40 C51 174.6(3) no . . . .
C52 Si3 O4 C20 -53.1(3) no . . . .
O4 Si3 C53 C61 -55.5(4) no . . . .
O4 Si3 C53 C62 65.2(4) no . . . .
O4 Si3 C53 C66 -175.8(3) no . . . .
C53 Si3 O4 C20 -172.5(3) no . . . .
C57 Si3 O4 C20 68.0(3) no . . . .
C52 Si3 C53 C61 -174.8(4) no . . . .
C52 Si3 C53 C62 -54.1(5) no . . . .
C52 Si3 C53 C66 64.9(4) no . . . .
C57 Si3 C53 C61 62.5(5) no . . . .
C57 Si3 C53 C62 -176.8(4) no . . . .
C57 Si3 C53 C66 -57.8(4) no . . . .
C18 O1 C47 C29 -147.6(4) no . . . .
C47 O1 C18 O2 1.8(6) no . . . .
C47 O1 C18 N1 180.0(4) no . . . .
Si2 O3 C21 C19 100.2(3) no . . . .
Si2 O3 C21 C34 -139.9(3) no . . . .
Si3 O4 C20 C19 -132.3(3) no . . . .
C15 N1 C18 O1 170.4(3) no . . . .
C15 N1 C18 O2 -11.6(7) no . . . .
C18 N1 C15 S1 159.7(3) no . . . .
C18 N1 C15 N2 -26.5(5) no . . . .
C15 N2 C22 N11 28.6(6) no . . . .
C15 N2 C22 C26 140.5(4) no . . . .
C15 N2 C22 C28 -93.8(5) no . . . .
C22 N2 C15 S1 -26.0(6) no . . . .
C22 N2 C15 N1 161.1(3) no . . . .
C34 N3 C39 O7 1.1(8) no . . . .
C34 N3 C39 C54 -178.0(3) no . . . .
C39 N3 C34 C21 -51.4(5) no . . . .
C39 N3 C34 C26 -160.9(4) no . . . .
C39 N3 C34 C44 75.0(5) no . . . .
C16 N11 C22 N2 -88.6(4) no . . . .
C16 N11 C22 C26 152.6(3) no . . . .
C16 N11 C22 C28 32.0(5) no . . . .
C22 N11 C16 O5 178.6(3) no . . . .
C22 N11 C16 C17 -0.9(5) no . . . .
C16 N11 C35 C30 179.7(3) no . . . .
C35 N11 C16 O5 -5.2(6) no . . . .
C35 N11 C16 C17 175.3(3) no . . . .
C22 N11 C35 C30 -3.6(4) no . . . .
C35 N11 C22 N2 94.8(4) no . . . .
C35 N11 C22 C26 -23.9(4) no . . . .
C35 N11 C22 C28 -144.5(3) no . . . .
C17 N12 C28 O6 166.3(3) no . . . .
C17 N12 C28 C22 41.9(4) no . . . .
C28 N12 C17 C16 -11.2(5) no . . . .
C28 N12 C17 C42 172.3(3) no . . . .
C17 N12 C41 C43 -1.4(4) no . . . .
C41 N12 C17 C16 177.7(3) no . . . .
C41 N12 C17 C42 1.2(4) no . . . .
C28 N12 C41 C43 -171.5(3) no . . . .
C41 N12 C28 O6 -24.8(5) no . . . .
C41 N12 C28 C22 -149.3(4) no . . . .
O5 C16 C17 N12 169.0(3) no . . . .
O5 C16 C17 C42 -15.5(6) no . . . .
N11 C16 C17 N12 -11.5(5) no . . . .
N11 C16 C17 C42 164.0(3) no . . . .
N12 C17 C42 C43 -0.7(4) no . . . .
C16 C17 C42 C43 -176.6(4) no . . . .
C20 C19 C21 O3 -91.9(4) no . . . .
C20 C19 C21 C34 146.2(3) no . . . .
C21 C19 C20 O4 -59.1(4) no . . . .
C20 C19 C30 C26 -166.2(3) no . . . .
C20 C19 C30 C35 79.0(4) no . . . .
C30 C19 C20 O4 60.0(4) no . . . .
C21 C19 C30 C26 -40.7(3) no . . . .
C21 C19 C30 C35 -155.5(3) no . . . .
C30 C19 C21 O3 141.8(3) no . . . .
C30 C19 C21 C34 19.8(4) no . . . .
O3 C21 C34 N3 132.5(3) no . . . .
O3 C21 C34 C26 -113.8(3) no . . . .
O3 C21 C34 C44 6.6(4) no . . . .
C19 C21 C34 N3 -105.5(3) no . . . .
C19 C21 C34 C26 8.2(4) no . . . .
C19 C21 C34 C44 128.6(3) no . . . .
N2 C22 C26 C30 -82.7(3) no . . . .
N2 C22 C26 C34 38.1(5) no . . . .
N2 C22 C28 O6 -42.5(4) no . . . .
N2 C22 C28 N12 79.9(3) no . . . .
N11 C22 C26 C30 41.6(3) no . . . .
N11 C22 C26 C34 162.3(4) no . . . .
N11 C22 C28 O6 -170.6(3) no . . . .
N11 C22 C28 N12 -48.1(3) no . . . .
C26 C22 C28 O6 80.2(4) no . . . .
C26 C22 C28 N12 -157.4(3) no . . . .
C28 C22 C26 C30 157.2(3) no . . . .
C28 C22 C26 C34 -82.0(4) no . . . .
C29 C23 C37 C49 0.8(7) no . . . .
C37 C23 C29 C36 -1.3(6) no . . . .
C37 C23 C29 C47 178.5(4) no . . . .
C22 C26 C30 C19 -175.2(2) no . . . .
C22 C26 C30 C35 -46.5(3) no . . . .
C22 C26 C34 N3 -38.9(5) no . . . .
C22 C26 C34 C21 -153.6(4) no . . . .
C22 C26 C34 C44 85.3(5) no . . . .
C30 C26 C34 N3 81.0(3) no . . . .
C30 C26 C34 C21 -33.7(3) no . . . .
C30 C26 C34 C44 -154.8(3) no . . . .
C34 C26 C30 C19 47.8(3) no . . . .
C34 C26 C30 C35 176.4(3) no . . . .
C23 C29 C36 C45 0.7(6) no . . . .
C23 C29 C47 O1 -7.0(6) no . . . .
C36 C29 C47 O1 172.8(4) no . . . .
C47 C29 C36 C45 -179.1(4) no . . . .
C19 C30 C35 N11 144.7(4) no . . . .
C26 C30 C35 N11 30.3(4) no . . . .
N3 C34 C44 C60 2.1(6) no . . . .
C21 C34 C44 C60 126.4(4) no . . . .
C26 C34 C44 C60 -119.6(4) no . . . .
C29 C36 C45 C49 0.3(7) no . . . .
C23 C37 C49 C45 0.3(7) no . . . .
O7 C39 C54 F1 32.3(7) no . . . .
O7 C39 C54 F2 154.3(5) no . . . .
O7 C39 C54 F3 -87.2(6) no . . . .
N3 C39 C54 F1 -148.4(4) no . . . .
N3 C39 C54 F2 -26.5(6) no . . . .
N3 C39 C54 F3 92.0(5) no . . . .
N12 C41 C43 C42 1.0(5) no . . . .
C17 C42 C43 C41 -0.2(4) no . . . .
C36 C45 C49 C37 -0.8(7) no . . . .

loop_
_geom_contact_atom_site_label_1
_geom_contact_atom_site_label_2
_geom_contact_distance
_geom_contact_publ_flag
_geom_contact_site_symmetry_1
_geom_contact_site_symmetry_2
S1 N11 3.085(3) no . .
S1 C16 3.148(4) no . .
S1 C17 3.416(4) no . .
S1 C22 3.353(4) no . .
F1 O7 2.696(5) no . .
F1 N3 3.481(5) no . .
F1 C61 3.570(7) no . .
F2 O1 3.272(4) no . .
F2 O2 3.561(5) no . .
F2 O7 3.469(5) no . .
F2 N1 3.143(5) no . .
F2 N2 3.465(4) no . .
F2 N3 2.660(4) no . .
F2 C15 3.588(5) no . .
F2 C18 3.076(5) no . .
F2 C61 3.589(8) no . .
F3 O7 3.034(5) no . .
F3 N3 3.087(4) no . .
O1 C15 3.542(4) no . .
O1 C23 2.767(5) no . .
O2 O6 2.854(4) no . .
O2 N2 2.778(4) no . .
O2 C15 2.904(5) no . .
O2 C47 2.674(5) no . .
O3 O7 3.526(4) no . .
O3 C20 3.323(6) no . .
O3 C26 3.395(5) no . .
O3 C30 3.591(5) no . .
O3 C44 2.711(5) no . .
O3 C46 3.173(7) no . .
O3 C51 3.362(6) no . .
O4 C21 2.996(5) no . .
O4 C30 3.015(5) no . .
O4 C61 3.129(6) no . .
O4 C62 3.255(7) no . .
O5 N12 3.592(4) no . .
O5 C35 2.801(5) no . .
O5 C42 3.049(5) no . .
O6 N2 2.684(5) no . .
O6 C15 3.554(5) no . .
O6 C26 3.258(5) no . .
O6 C41 2.891(6) no . .
O6 C44 3.543(6) no . .
O6 C60 3.565(7) no . .
O7 C21 2.984(5) no . .
O7 C34 2.942(5) no . .
O7 C44 3.392(6) no . .
O7 C48 3.565(6) no . .
O7 C51 3.505(7) no . .
O7 C60 3.474(7) no . .
N1 C33 2.999(6) no . .
N1 C47 3.552(5) no . .
N2 N3 2.756(5) no . .
N2 N12 3.000(5) no . .
N2 C16 3.409(4) no . .
N2 C17 3.519(5) no . .
N2 C18 2.786(4) no . .
N2 C30 3.040(4) no . .
N2 C34 3.164(5) no . .
N2 C35 3.392(4) no . .
N3 C19 3.440(4) no . .
N3 C22 3.121(5) no . .
N3 C30 3.035(4) no . .
N3 C60 2.893(8) no . .
N11 N12 2.748(5) no . .
N11 C15 3.076(4) no . .
N12 C15 3.338(5) no . .
C15 C28 3.265(6) no . .
C16 C26 3.571(6) no . .
C16 C28 2.895(6) no . .
C16 C41 3.594(6) no . .
C17 C22 2.857(6) no . .
C20 C35 3.450(6) no . .
C20 C52 3.414(8) no . .
C20 C57 3.521(9) no . .
C21 C39 3.017(5) no . .
C21 C48 3.277(7) no . .
C22 C44 3.564(6) no . .
C23 C45 2.771(6) no . .
C26 C60 3.594(7) no . .
C29 C49 2.759(6) no . .
C36 C37 2.748(7) no . .
C39 C44 3.207(7) no . .
C39 C60 3.307(9) no . .
C46 C58 3.502(8) no . .
C48 C51 3.373(9) no . .
C50 C58 3.398(8) no . .
C52 C62 3.409(8) no . .
C52 C66 3.528(8) no . .
C57 C61 3.501(8) no . .
C57 C66 3.463(9) no . .
F1 C20 3.460(5) no . 4_565
F3 C20 3.400(5) no . 4_565
O1 O10 3.127(5) no . .
O5 O9 2.726(5) no . .
O5 C28 3.379(5) no . 3_576
O5 C55 3.551(11) no . .
O7 C41 3.424(6) no . 2_546
O7 C43 3.153(6) no . 2_546
O9 O5 2.726(5) no . .
O9 O10 2.697(6) no . 3_676
O9 C35 3.561(6) no . .
O9 C56 3.456(8) no . 3_676
O10 O1 3.127(5) no . .
O10 O9 2.697(6) no . 3_676
O10 N1 2.752(5) no . .
O10 C18 3.520(6) no . .
O10 C33 3.484(6) no . .
O10 C55 3.513(11) no . 3_676
N1 O10 2.752(5) no . .
C18 O10 3.520(6) no . .
C20 F1 3.460(5) no . 4_464
C20 F3 3.400(5) no . 4_464
C28 O5 3.379(5) no . 3_576
C33 O10 3.484(6) no . .
C35 O9 3.561(6) no . .
C41 O7 3.424(6) no . 2_556
C43 O7 3.153(6) no . 2_556
C55 O5 3.551(11) no . .
C55 O10 3.513(11) no . 3_676
C56 O9 3.456(8) no . 3_676
S1 H13 3.5225 no . .
S1 H70 2.6381 no . .
Si2 H3 3.4472 no . .
Si2 H4 2.8462 no . .
Si2 H21 2.9010 no . .
Si2 H22 2.9235 no . .
Si2 H30 2.9529 no . .
Si2 H31 2.9475 no . .
Si2 H34 2.9255 no . .
Si2 H35 2.9116 no . .
Si3 H2 2.6698 no . .
Si3 H3 3.2318 no . .
Si3 H8 3.5213 no . .
Si3 H55 2.8779 no . .
Si3 H56 2.9286 no . .
Si3 H57 2.9640 no . .
Si3 H58 2.9082 no . .
Si3 H64 2.9280 no . .
Si3 H65 2.8900 no . .
F1 H54 3.3149 no . .
F1 H56 2.9894 no . .
F2 H25 3.5731 no . .
F2 H55 3.4376 no . .
F2 H56 3.1232 no . .
F2 H69 2.3640 no . .
F2 H70 3.4912 no . .
F3 H25 2.9547 no . .
F3 H52 3.3754 no . .
F3 H69 3.1836 no . .
O1 H5 2.4118 no . .
O1 H70 2.3829 no . .
O2 H24 2.2733 no . .
O2 H25 3.0222 no . .
O2 H68 1.9465 no . .
O2 H69 3.0305 no . .
O2 H70 3.1168 no . .
O3 H1 2.4537 no . .
O3 H3 3.1551 no . .
O3 H6 3.2865 no . .
O3 H19 2.5460 no . .
O3 H21 2.7406 no . .
O3 H22 3.3915 no . .
O3 H26 3.0731 no . .
O3 H28 3.0801 no . .
O3 H35 2.9651 no . .
O3 H47 2.9734 no . .
O3 H48 3.0326 no . .
O4 H1 3.2626 no . .
O4 H4 2.5603 no . .
O4 H8 2.6594 no . .
O4 H28 3.1244 no . .
O4 H36 3.0829 no . .
O4 H38 3.0886 no . .
O4 H43 3.0547 no . .
O4 H45 3.0512 no . .
O4 H55 3.3612 no . .
O4 H56 2.7202 no . .
O4 H57 2.8813 no . .
O4 H58 3.5529 no . .
O5 H12 2.8397 no . .
O5 H13 2.7746 no . .
O5 H17 2.9916 no . .
O6 H6 3.4619 no . .
O6 H16 2.7257 no . .
O6 H52 3.5627 no . .
O6 H69 3.3106 no . .
O7 H4 2.3783 no . .
O7 H26 2.7540 no . .
O7 H34 3.2460 no . .
O7 H35 2.8858 no . .
O7 H52 3.1157 no . .
O7 H69 3.2320 no . .
O9 H60 2.3108 no . .
O9 H61 3.1177 no . .
O9 H62 2.2998 no . .
O10 H49 2.6212 no . .
O10 H50 3.2605 no . .
O10 H51 2.6125 no . .
N1 H9 2.8604 no . .
N1 H11 2.9359 no . .
N1 H68 3.2880 no . .
N1 H69 3.1471 no . .
N2 H6 3.2716 no . .
N2 H7 3.2293 no . .
N2 H8 2.7654 no . .
N2 H68 2.1119 no . .
N2 H69 1.8077 no . .
N2 H70 3.0262 no . .
N3 H4 2.4622 no . .
N3 H6 3.2659 no . .
N3 H8 2.7386 no . .
N3 H19 3.3245 no . .
N3 H52 2.5582 no . .
N3 H68 3.2341 no . .
N11 H6 2.4998 no . .
N11 H7 2.7406 no . .
N11 H8 2.7143 no . .
N12 H17 3.1318 no . .
N12 H18 3.1270 no . .
N12 H68 2.8706 no . .
C15 H8 3.4071 no . .
C15 H9 3.0776 no . .
C15 H11 2.8618 no . .
C15 H68 2.9391 no . .
C15 H69 2.7342 no . .
C16 H7 3.1039 no . .
C16 H12 2.7495 no . .
C16 H13 2.7386 no . .
C16 H17 2.9162 no . .
C17 H7 2.8302 no . .
C17 H16 3.1027 no . .
C17 H18 3.1452 no . .
C18 H24 2.4102 no . .
C18 H25 2.8024 no . .
C18 H68 2.8429 no . .
C18 H69 3.1656 no . .
C19 H6 2.5242 no . .
C19 H12 2.7873 no . .
C19 H13 3.1842 no . .
C20 H4 2.5977 no . .
C20 H8 2.7263 no . .
C20 H12 3.5410 no . .
C20 H13 3.5718 no . .
C20 H28 3.1885 no . .
C20 H36 3.1702 no . .
C20 H45 3.2748 no . .
C21 H2 3.4161 no . .
C21 H3 2.8049 no . .
C21 H6 2.6941 no . .
C21 H8 2.6853 no . .
C21 H19 2.8095 no . .
C21 H26 3.2403 no . .
C21 H28 3.1700 no . .
C21 H69 3.2742 no . .
C22 H8 2.6184 no . .
C22 H12 3.1111 no . .
C22 H13 3.1470 no . .
C22 H68 2.4405 no . .
C22 H69 2.5240 no . .
C23 H14 3.2199 no . .
C23 H24 3.2105 no . .
C23 H25 3.1179 no . .
C23 H29 3.2188 no . .
C26 H1 2.6201 no . .
C26 H4 3.1205 no . .
C26 H7 2.6847 no . .
C26 H12 2.8088 no . .
C26 H13 3.1996 no . .
C26 H19 2.8081 no . .
C26 H68 3.2193 no . .
C26 H69 2.4059 no . .
C28 H6 2.6841 no . .
C28 H16 2.8628 no . .
C28 H69 3.4619 no . .
C29 H15 3.2310 no . .
C29 H20 3.2547 no . .
C30 H2 2.7933 no . .
C30 H3 3.4095 no . .
C30 H4 2.8878 no . .
C30 H43 3.4735 no . .
C30 H45 3.4857 no . .
C30 H69 3.0238 no . .
C33 H70 2.6051 no . .
C34 H1 2.9598 no . .
C34 H8 2.6451 no . .
C34 H52 2.7047 no . .
C34 H53 3.3575 no . .
C34 H68 3.4706 no . .
C35 H1 2.7901 no . .
C35 H2 3.2314 no . .
C35 H6 2.5362 no . .
C35 H45 3.2775 no . .
C36 H5 3.2235 no . .
C36 H24 2.7258 no . .
C36 H25 2.8061 no . .
C36 H29 3.2099 no . .
C37 H20 3.2368 no . .
C39 H4 2.5585 no . .
C39 H52 2.7935 no . .
C39 H56 3.2857 no . .
C40 H26 3.2270 no . .
C40 H27 3.2462 no . .
C40 H46 3.2076 no . .
C40 H47 3.2066 no . .
C41 H7 3.0245 no . .
C41 H17 3.1216 no . .
C41 H68 3.4323 no . .
C42 H16 3.1243 no . .
C44 H4 3.1789 no . .
C44 H6 2.5733 no . .
C44 H21 3.1980 no . .
C44 H35 3.1211 no . .
C44 H68 3.5193 no . .
C44 H69 3.0521 no . .
C45 H15 3.2304 no . .
C46 H19 3.5539 no . .
C46 H30 2.6742 no . .
C46 H31 3.3108 no . .
C46 H32 2.6759 no . .
C46 H33 2.6633 no . .
C46 H34 3.3135 no . .
C46 H35 2.6733 no . .
C46 H47 3.2093 no . .
C47 H5 2.6969 no . .
C47 H14 2.6132 no . .
C48 H3 3.3338 no . .
C48 H4 2.7449 no . .
C48 H31 3.1778 no . .
C48 H34 2.9228 no . .
C48 H35 3.5587 no . .
C48 H46 3.2636 no . .
C48 H48 3.1934 no . .
C49 H5 3.2262 no . .
C49 H14 3.2094 no . .
C50 H21 3.3188 no . .
C50 H22 2.6592 no . .
C50 H23 2.6710 no . .
C50 H27 3.3228 no . .
C50 H33 2.6986 no . .
C50 H34 2.6930 no . .
C50 H35 3.3491 no . .
C50 H46 3.0872 no . .
C51 H21 2.6570 no . .
C51 H22 3.3185 no . .
C51 H23 2.6671 no . .
C51 H26 3.0498 no . .
C51 H30 3.3466 no . .
C51 H31 2.6867 no . .
C51 H32 2.7108 no . .
C52 H2 3.0827 no . .
C52 H3 3.5271 no . .
C52 H44 3.1975 no . .
C52 H45 3.2145 no . .
C52 H58 2.9311 no . .
C52 H64 3.0867 no . .
C53 H37 3.2669 no . .
C53 H38 3.1916 no . .
C53 H43 3.1945 no . .
C53 H44 3.2923 no . .
C54 H56 3.2588 no . .
C54 H69 2.6037 no . .
C57 H2 3.1246 no . .
C57 H8 3.2244 no . .
C57 H13 3.1328 no . .
C57 H36 3.2048 no . .
C57 H37 3.1976 no . .
C57 H55 3.0243 no . .
C57 H65 2.9750 no . .
C58 H3 3.4859 no . .
C58 H22 3.0705 no . .
C58 H27 3.2301 no . .
C58 H28 3.2298 no . .
C58 H30 2.9465 no . .
C59 H66 2.6527 no . .
C60 H21 3.5876 no . .
C60 H35 3.0580 no . .
C60 H68 3.4470 no . .
C60 H69 3.3891 no . .
C61 H43 3.1633 no . .
C61 H57 2.7696 no . .
C61 H58 3.3580 no . .
C61 H59 2.7525 no . .
C61 H63 2.7446 no . .
C61 H64 3.3517 no . .
C61 H65 2.7421 no . .
C62 H38 3.0609 no . .
C62 H54 2.7599 no . .
C62 H55 3.3667 no . .
C62 H56 2.7427 no . .
C62 H63 2.7813 no . .
C62 H64 2.6582 no . .
C62 H65 3.3685 no . .
C64 H67 2.6162 no . .
C66 H37 3.2721 no . .
C66 H44 3.2178 no . .
C66 H54 2.7267 no . .
C66 H55 2.6949 no . .
C66 H56 3.3785 no . .
C66 H57 3.3887 no . .
C66 H58 2.6709 no . .
C66 H59 2.7222 no . .
H1 H2 2.3805 no . .
H1 H3 2.3615 no . .
H1 H4 2.8094 no . .
H1 H6 2.3748 no . .
H1 H8 2.8393 no . .
H1 H12 2.5632 no . .
H1 H13 3.4240 no . .
H1 H48 3.4816 no . .
H2 H4 3.5246 no . .
H2 H8 2.9848 no . .
H2 H12 3.2187 no . .
H2 H13 3.1715 no . .
H2 H36 2.6324 no . .
H2 H38 3.4843 no . .
H2 H43 3.5487 no . .
H2 H45 2.6745 no . .
H3 H4 2.7697 no . .
H3 H28 2.5844 no . .
H3 H36 3.2563 no . .
H3 H38 3.4983 no . .
H3 H48 2.7689 no . .
H4 H6 3.5624 no . .
H4 H8 2.8428 no . .
H4 H19 3.5561 no . .
H4 H26 2.5518 no . .
H4 H28 2.5830 no . .
H4 H35 3.5980 no . .
H4 H56 3.3942 no . .
H4 H69 3.3112 no . .
H5 H15 2.3141 no . .
H5 H24 3.4200 no . .
H5 H25 3.2762 no . .
H6 H7 2.3969 no . .
H6 H8 2.8171 no . .
H6 H12 2.6187 no . .
H6 H13 3.4787 no . .
H6 H19 2.5080 no . .
H6 H69 3.3194 no . .
H7 H16 3.2879 no . .
H7 H68 2.7212 no . .
H8 H12 2.8367 no . .
H8 H13 2.2639 no . .
H8 H43 2.7484 no . .
H8 H45 3.1457 no . .
H8 H56 3.4798 no . .
H8 H69 2.6254 no . .
H9 H70 2.2185 no . .
H10 H70 3.5322 no . .
H11 H70 2.7174 no . .
H13 H43 2.9265 no . .
H13 H45 2.5003 no . .
H14 H20 2.3225 no . .
H14 H24 2.6223 no . .
H14 H25 2.7476 no . .
H15 H29 2.2994 no . .
H16 H18 2.4505 no . .
H16 H68 3.2864 no . .
H17 H18 2.5237 no . .
H19 H21 2.6212 no . .
H19 H35 3.2738 no . .
H19 H52 2.7124 no . .
H19 H53 2.1801 no . .
H20 H29 2.3014 no . .
H21 H30 3.5474 no . .
H21 H32 3.5551 no . .
H21 H33 2.9306 no . .
H21 H34 3.5323 no . .
H21 H35 2.4870 no . .
H21 H47 3.4388 no . .
H21 H53 3.4130 no . .
H22 H30 2.4886 no . .
H22 H31 3.5318 no . .
H22 H32 2.9388 no . .
H22 H33 3.5417 no . .
H22 H35 3.5492 no . .
H22 H46 3.3186 no . .
H22 H47 2.5890 no . .
H23 H30 2.9557 no . .
H23 H31 3.5407 no . .
H23 H32 2.5033 no . .
H23 H33 2.4871 no . .
H23 H34 3.5398 no . .
H23 H35 2.9488 no . .
H26 H31 3.4334 no . .
H26 H34 2.4639 no . .
H26 H35 3.1336 no . .
H27 H30 3.5842 no . .
H27 H31 2.7047 no . .
H27 H34 3.0604 no . .
H27 H46 3.1311 no . .
H27 H48 3.4278 no . .
H28 H46 3.5080 no . .
H28 H48 3.0571 no . .
H28 H57 3.2122 no . .
H30 H33 3.5745 no . .
H30 H34 3.5648 no . .
H30 H46 2.4835 no . .
H30 H47 3.1022 no . .
H31 H33 2.9633 no . .
H31 H34 2.5067 no . .
H31 H35 3.5609 no . .
H31 H46 3.2211 no . .
H32 H33 2.5384 no . .
H32 H34 2.9764 no . .
H32 H35 3.5876 no . .
H35 H52 3.3436 no . .
H35 H53 3.2020 no . .
H36 H44 3.4280 no . .
H36 H45 3.0719 no . .
H37 H44 3.0466 no . .
H37 H45 3.4465 no . .
H37 H58 3.1526 no . .
H37 H64 2.6631 no . .
H37 H65 3.4255 no . .
H38 H57 3.2052 no . .
H38 H58 2.4334 no . .
H38 H64 3.2625 no . .
H39 H60 2.2091 no . .
H39 H61 2.2262 no . .
H39 H62 2.7145 no . .
H39 H67 2.3371 no . .
H40 H60 2.7003 no . .
H40 H61 2.2175 no . .
H40 H62 2.2090 no . .
H40 H67 2.8548 no . .
H41 H49 2.2824 no . .
H41 H50 2.3111 no . .
H41 H51 2.7643 no . .
H41 H66 2.2029 no . .
H42 H49 2.7828 no . .
H42 H50 2.3223 no . .
H42 H51 2.2825 no . .
H42 H66 2.8022 no . .
H43 H55 2.5042 no . .
H43 H56 3.4007 no . .
H43 H65 3.1064 no . .
H44 H55 3.3409 no . .
H44 H64 3.3930 no . .
H44 H65 2.5717 no . .
H49 H66 2.4442 no . .
H50 H66 3.5086 no . .
H51 H66 2.9816 no . .
H52 H68 3.1965 no . .
H52 H69 2.9866 no . .
H54 H57 3.0622 no . .
H54 H59 2.6126 no . .
H54 H63 2.5810 no . .
H54 H64 3.5840 no . .
H54 H65 3.0264 no . .
H55 H63 2.9808 no . .
H55 H64 3.5604 no . .
H55 H65 2.5443 no . .
H56 H57 2.6126 no . .
H56 H59 3.0312 no . .
H57 H64 3.5423 no . .
H58 H63 3.0112 no . .
H58 H64 2.4302 no . .
H58 H65 3.5241 no . .
H59 H63 2.6162 no . .
H59 H64 2.9255 no . .
H60 H67 2.3843 no . .
H61 H67 3.4949 no . .
H62 H67 2.9017 no . .
H68 H69 2.5591 no . .
S1 H10 3.3381 no . 3_676
S1 H49 3.5086 no . 3_676
S1 H51 3.4166 no . .
F1 H2 2.7531 no . 4_565
F1 H3 3.3169 no . 4_565
F1 H16 3.5678 no . 2_546
F1 H18 3.3753 no . 2_546
F1 H36 3.0766 no . 4_565
F1 H61 3.4771 no . 4_565
F2 H36 3.2035 no . 4_565
F2 H42 3.1331 no . .
F3 H2 3.2483 no . 4_565
F3 H3 2.6916 no . 4_565
F3 H18 3.4851 no . 2_546
F3 H48 2.7210 no . 4_565
O1 H31 3.1025 no . 2_556
O1 H38 3.4506 no . 4_565
O2 H14 2.9759 no . 3_677
O2 H20 3.2044 no . 3_677
O2 H27 3.1124 no . 2_556
O3 H17 3.4642 no . 3_576
O5 H6 2.7778 no . 3_576
O5 H7 2.4187 no . 3_576
O5 H19 3.5172 no . 3_576
O5 H39 3.4127 no . .
O5 H49 2.7441 no . 3_676
O5 H60 3.4803 no . .
O5 H66 3.3303 no . 3_676
O5 H67 1.7961 no . .
O6 H20 2.7908 no . 3_677
O6 H39 2.7487 no . 3_576
O6 H60 3.4644 no . 3_576
O7 H16 3.0502 no . 2_546
O7 H18 2.4753 no . 2_546
O9 H9 3.0088 no . 3_676
O9 H12 3.5746 no . .
O9 H13 2.8402 no . .
O9 H32 3.3596 no . 4_564
O9 H41 3.3221 no . 3_676
O9 H45 3.5878 no . .
O9 H49 3.3502 no . 3_676
O9 H66 1.6619 no . 3_676
O10 H5 3.0982 no . .
O10 H9 2.6407 no . .
O10 H40 3.4707 no . 3_676
O10 H67 3.0754 no . 3_676
O10 H70 1.9272 no . .
N1 H31 3.3778 no . 2_556
N1 H42 3.5270 no . .
N1 H66 3.4953 no . .
N11 H7 3.4666 no . 3_576
N11 H67 3.2686 no . .
N12 H12 2.9384 no . 3_576
N12 H60 3.4967 no . 3_576
C16 H6 3.1187 no . 3_576
C16 H7 3.0223 no . 3_576
C16 H12 3.5650 no . 3_576
C16 H49 3.3246 no . 3_676
C16 H67 2.8042 no . .
C17 H1 3.4253 no . 3_576
C17 H6 3.1810 no . 3_576
C17 H12 2.9919 no . 3_576
C17 H49 3.5795 no . 3_676
C18 H27 3.4943 no . 2_556
C18 H31 3.2279 no . 2_556
C23 H30 3.0576 no . 2_556
C23 H31 3.4317 no . 2_556
C23 H38 3.4186 no . 4_565
C23 H40 3.5246 no . 3_676
C23 H46 3.5210 no . 2_556
C23 H58 3.2631 no . 4_565
C28 H12 3.2803 no . 3_576
C28 H39 3.3209 no . 3_576
C28 H60 3.4469 no . 3_576
C29 H38 3.4236 no . 4_565
C29 H46 3.4774 no . 2_556
C29 H58 3.4356 no . 4_565
C33 H32 3.5456 no . 2_556
C33 H33 3.4652 no . 2_556
C33 H44 3.5071 no . 3_676
C33 H66 3.3322 no . .
C35 H7 3.3733 no . 3_576
C35 H60 3.0124 no . .
C35 H67 3.0088 no . .
C36 H24 3.2767 no . 3_677
C36 H46 3.4516 no . 2_556
C36 H57 3.5108 no . 4_565
C36 H58 3.5708 no . 4_565
C37 H15 3.2917 no . 3_777
C37 H29 3.4021 no . 3_777
C37 H30 3.3290 no . 2_556
C37 H40 3.4342 no . 3_676
C37 H46 3.5242 no . 2_556
C37 H58 3.2660 no . 4_565
C37 H59 3.5478 no . 2_656
C39 H18 3.3077 no . 2_546
C41 H12 3.2862 no . 3_576
C41 H26 3.4437 no . 2_556
C41 H34 3.3919 no . 2_556
C41 H60 3.3099 no . 3_576
C42 H1 2.7710 no . 3_576
C42 H6 3.2811 no . 3_576
C42 H12 3.3976 no . 3_576
C42 H49 3.3165 no . 3_676
C43 H1 3.0333 no . 3_576
C43 H12 3.5688 no . 3_576
C43 H34 3.2313 no . 2_556
C45 H46 3.4745 no . 2_556
C45 H52 3.4818 no . 3_677
C45 H57 3.5753 no . 4_565
C45 H58 3.5745 no . 4_565
C45 H68 3.5792 no . 3_677
C46 H50 3.3434 no . 1_455
C47 H14 3.4310 no . 3_677
C47 H38 3.4167 no . 4_565
C48 H14 3.4373 no . 4_464
C49 H15 3.1509 no . 3_777
C49 H46 3.4931 no . 2_556
C49 H53 3.5483 no . 3_677
C49 H58 3.4233 no . 4_565
C49 H64 3.5360 no . 2_656
C50 H5 3.3507 no . 2_546
C50 H11 3.4679 no . 2_546
C51 H11 3.1289 no . 2_546
C51 H18 3.5713 no . 2_546
C51 H44 3.3634 no . 4_465
C52 H23 3.5052 no . 4_564
C52 H42 3.2938 no . 4_464
C54 H2 3.5621 no . 4_565
C54 H3 3.5704 no . 4_565
C54 H18 3.5770 no . 2_546
C54 H36 3.5473 no . 4_565
C55 H7 3.4604 no . 3_576
C55 H59 3.4850 no . 4_464
C55 H66 2.7081 no . 3_676
C56 H21 3.4878 no . 1_655
C56 H37 3.5514 no . 4_565
C56 H67 3.4903 no . 3_676
C56 H70 2.9433 no . .
C57 H10 3.2951 no . 3_676
C57 H33 3.3416 no . 4_564
C58 H63 3.4086 no . 1_455
C59 H10 3.3117 no . 3_676
C59 H17 3.2277 no . 3_676
C59 H55 3.2789 no . .
C59 H70 3.5317 no . .
C60 H20 3.1868 no . 3_677
C60 H29 3.5537 no . 3_677
C62 H15 3.3675 no . 2_646
C62 H61 3.1798 no . 4_565
C64 H7 3.5863 no . 3_576
C64 H12 3.4414 no . .
C64 H13 3.3646 no . .
C64 H16 3.5192 no . 3_576
C64 H59 3.2279 no . 4_464
C66 H22 3.5791 no . 1_655
C66 H47 3.3669 no . 1_655
H1 C17 3.4253 no . 3_576
H1 C42 2.7710 no . 3_576
H1 C43 3.0333 no . 3_576
H1 H17 2.7624 no . 3_576
H1 H18 3.2078 no . 3_576
H2 F1 2.7531 no . 4_464
H2 F3 3.2483 no . 4_464
H2 C54 3.5621 no . 4_464
H3 F1 3.3169 no . 4_464
H3 F3 2.6916 no . 4_464
H3 C54 3.5704 no . 4_464
H3 H25 3.4255 no . 4_464
H5 O10 3.0982 no . .
H5 C50 3.3507 no . 2_556
H5 H30 2.9212 no . 2_556
H5 H31 3.0908 no . 2_556
H5 H32 3.5223 no . 2_556
H5 H38 3.2946 no . 4_565
H5 H40 2.9515 no . 3_676
H5 H66 3.4518 no . .
H6 O5 2.7778 no . 3_576
H6 C16 3.1187 no . 3_576
H6 C17 3.1810 no . 3_576
H6 C42 3.2811 no . 3_576
H6 H17 3.1780 no . 3_576
H7 O5 2.4187 no . 3_576
H7 N11 3.4666 no . 3_576
H7 C16 3.0223 no . 3_576
H7 C35 3.3733 no . 3_576
H7 C55 3.4604 no . 3_576
H7 C64 3.5863 no . 3_576
H7 H12 2.6723 no . 3_576
H7 H39 2.8676 no . 3_576
H7 H60 2.9387 no . 3_576
H7 H67 3.0015 no . 3_576
H9 O9 3.0088 no . 3_676
H9 O10 2.6407 no . .
H9 H31 3.5024 no . 2_556
H9 H32 3.1462 no . 2_556
H9 H49 3.5418 no . .
H9 H51 3.5023 no . .
H9 H66 2.3828 no . .
H9 H67 3.4219 no . 3_676
H10 S1 3.3381 no . 3_676
H10 C57 3.2951 no . 3_676
H10 C59 3.3117 no . 3_676
H10 H33 3.5243 no . 2_556
H10 H43 2.8704 no . 3_676
H10 H44 2.9892 no . 3_676
H10 H45 3.5316 no . 3_676
H10 H49 3.0569 no . 3_676
H10 H51 2.7772 no . 3_676
H11 C50 3.4679 no . 2_556
H11 C51 3.1289 no . 2_556
H11 H31 3.1097 no . 2_556
H11 H32 3.0906 no . 2_556
H11 H33 2.7008 no . 2_556
H11 H34 2.7259 no . 2_556
H11 H44 3.3363 no . 3_676
H12 O9 3.5746 no . .
H12 N12 2.9384 no . 3_576
H12 C16 3.5650 no . 3_576
H12 C17 2.9919 no . 3_576
H12 C28 3.2803 no . 3_576
H12 C41 3.2862 no . 3_576
H12 C42 3.3976 no . 3_576
H12 C43 3.5688 no . 3_576
H12 C64 3.4414 no . .
H12 H7 2.6723 no . 3_576
H12 H60 2.5009 no . .
H12 H67 3.0220 no . .
H13 O9 2.8402 no . .
H13 C64 3.3646 no . .
H13 H60 2.6552 no . .
H13 H62 3.3498 no . .
H13 H67 2.4556 no . .
H14 O2 2.9759 no . 3_677
H14 C47 3.4310 no . 3_677
H14 C48 3.4373 no . 4_565
H14 H24 2.4819 no . 3_677
H14 H27 2.8873 no . 4_565
H14 H28 3.1470 no . 4_565
H15 C37 3.2917 no . 3_777
H15 C49 3.1509 no . 3_777
H15 C62 3.3675 no . 2_656
H15 H15 3.0562 no . 3_777
H15 H29 2.8229 no . 3_777
H15 H30 3.3904 no . 2_556
H15 H40 2.7719 no . 3_676
H15 H58 3.1537 no . 2_656
H15 H59 2.7211 no . 2_656
H15 H63 3.3746 no . 2_656
H16 F1 3.5678 no . 2_556
H16 O7 3.0502 no . 2_556
H16 C64 3.5192 no . 3_576
H16 H26 2.7972 no . 2_556
H16 H34 3.3940 no . 2_556
H16 H60 3.0700 no . 3_576
H16 H61 3.0797 no . 3_576
H17 O3 3.4642 no . 3_576
H17 C59 3.2277 no . 3_676
H17 H1 2.7624 no . 3_576
H17 H6 3.1780 no . 3_576
H17 H19 3.5833 no . 3_576
H17 H47 3.4527 no . 3_576
H17 H49 2.7501 no . 3_676
H17 H50 2.8230 no . 3_676
H18 F1 3.3753 no . 2_556
H18 F3 3.4851 no . 2_556
H18 O7 2.4753 no . 2_556
H18 C39 3.3077 no . 2_556
H18 C51 3.5713 no . 2_556
H18 C54 3.5770 no . 2_556
H18 H1 3.2078 no . 3_576
H18 H34 3.0855 no . 2_556
H18 H35 3.3109 no . 2_556
H18 H48 3.5375 no . 3_576
H19 O5 3.5172 no . 3_576
H19 H17 3.5833 no . 3_576
H19 H41 2.9532 no . 1_455
H20 O2 3.2044 no . 3_677
H20 O6 2.7908 no . 3_677
H20 C60 3.1868 no . 3_677
H20 H39 3.1973 no . 1_656
H20 H52 2.8952 no . 3_677
H20 H53 3.1675 no . 3_677
H20 H68 2.7083 no . 3_677
H21 C56 3.4878 no . 1_455
H21 H37 3.4222 no . 4_465
H21 H41 2.9573 no . 1_455
H21 H42 3.3963 no . 1_455
H21 H50 2.9788 no . 1_455
H22 C66 3.5791 no . 1_455
H22 H50 2.8973 no . 1_455
H22 H54 3.0207 no . 1_455
H22 H63 2.8291 no . 1_455
H22 H65 3.5797 no . 1_455
H23 C52 3.5052 no . 4_465
H23 H36 3.2523 no . 4_465
H23 H37 2.9492 no . 4_465
H23 H42 3.5332 no . 1_455
H23 H44 3.2087 no . 4_465
H23 H45 3.5226 no . 4_465
H23 H54 3.4115 no . 1_455
H23 H62 3.5039 no . 4_465
H24 C36 3.2767 no . 3_677
H24 H14 2.4819 no . 3_677
H24 H24 3.3170 no . 3_677
H24 H27 2.9313 no . 2_556
H25 H3 3.4255 no . 4_565
H25 H28 3.3126 no . 4_565
H25 H38 2.9689 no . 4_565
H26 C41 3.4437 no . 2_546
H26 H16 2.7972 no . 2_546
H27 O2 3.1124 no . 2_546
H27 C18 3.4943 no . 2_546
H27 H14 2.8873 no . 4_464
H27 H24 2.9313 no . 2_546
H28 H14 3.1470 no . 4_464
H28 H25 3.3126 no . 4_464
H29 C37 3.4021 no . 3_777
H29 C60 3.5537 no . 3_677
H29 H15 2.8229 no . 3_777
H29 H39 3.5216 no . 1_656
H29 H40 3.4554 no . 1_656
H29 H53 2.9312 no . 3_677
H29 H58 3.4527 no . 2_656
H29 H63 3.5549 no . 2_656
H29 H64 2.9677 no . 2_656
H30 C23 3.0576 no . 2_546
H30 C37 3.3290 no . 2_546
H30 H5 2.9212 no . 2_546
H30 H15 3.3904 no . 2_546
H30 H40 3.4825 no . 4_465
H30 H63 3.2255 no . 1_455
H31 O1 3.1025 no . 2_546
H31 N1 3.3778 no . 2_546
H31 C18 3.2279 no . 2_546
H31 C23 3.4317 no . 2_546
H31 H5 3.0908 no . 2_546
H31 H9 3.5024 no . 2_546
H31 H11 3.1097 no . 2_546
H31 H70 3.2347 no . 2_546
H32 O9 3.3596 no . 4_465
H32 C33 3.5456 no . 2_546
H32 H5 3.5223 no . 2_546
H32 H9 3.1462 no . 2_546
H32 H11 3.0906 no . 2_546
H32 H40 3.3533 no . 4_465
H32 H44 3.5073 no . 4_465
H32 H62 2.8964 no . 4_465
H32 H66 3.5741 no . 2_546
H33 C33 3.4652 no . 2_546
H33 C57 3.3416 no . 4_465
H33 H10 3.5243 no . 2_546
H33 H11 2.7008 no . 2_546
H33 H44 2.4125 no . 4_465
H33 H45 3.5893 no . 4_465
H33 H65 3.5548 no . 4_465
H34 C41 3.3919 no . 2_546
H34 C43 3.2313 no . 2_546
H34 H11 2.7259 no . 2_546
H34 H16 3.3940 no . 2_546
H34 H18 3.0855 no . 2_546
H35 H18 3.3109 no . 2_546
H36 F1 3.0766 no . 4_464
H36 F2 3.2035 no . 4_464
H36 C54 3.5473 no . 4_464
H36 H23 3.2523 no . 4_564
H36 H42 2.9916 no . 4_464
H37 C56 3.5514 no . 4_464
H37 H21 3.4222 no . 4_564
H37 H23 2.9492 no . 4_564
H37 H41 3.2352 no . 4_464
H37 H42 3.0097 no . 4_464
H37 H53 3.5768 no . 4_564
H38 O1 3.4506 no . 4_464
H38 C23 3.4186 no . 4_464
H38 C29 3.4236 no . 4_464
H38 C47 3.4167 no . 4_464
H38 H5 3.2946 no . 4_464
H38 H25 2.9689 no . 4_464
H38 H42 3.3405 no . 4_464
H39 O5 3.4127 no . .
H39 O6 2.7487 no . 3_576
H39 C28 3.3209 no . 3_576
H39 H7 2.8676 no . 3_576
H39 H20 3.1973 no . 1_454
H39 H29 3.5216 no . 1_454
H39 H53 3.5335 no . 3_576
H39 H66 3.2050 no . 3_676
H40 O10 3.4707 no . 3_676
H40 C23 3.5246 no . 3_676
H40 C37 3.4342 no . 3_676
H40 H5 2.9515 no . 3_676
H40 H15 2.7719 no . 3_676
H40 H29 3.4554 no . 1_454
H40 H30 3.4825 no . 4_564
H40 H32 3.3533 no . 4_564
H40 H59 2.9361 no . 4_464
H40 H66 2.8935 no . 3_676
H41 O9 3.3221 no . 3_676
H41 H19 2.9532 no . 1_655
H41 H21 2.9573 no . 1_655
H41 H37 3.2352 no . 4_565
H41 H53 3.3694 no . 1_655
H41 H67 3.2608 no . 3_676
H42 F2 3.1331 no . .
H42 N1 3.5270 no . .
H42 C52 3.2938 no . 4_565
H42 H21 3.3963 no . 1_655
H42 H23 3.5332 no . 1_655
H42 H36 2.9916 no . 4_565
H42 H37 3.0097 no . 4_565
H42 H38 3.3405 no . 4_565
H42 H55 3.3976 no . .
H42 H70 3.0308 no . .
H43 H10 2.8704 no . 3_676
H43 H51 3.1252 no . .
H44 C33 3.5071 no . 3_676
H44 C51 3.3634 no . 4_564
H44 H10 2.9892 no . 3_676
H44 H11 3.3363 no . 3_676
H44 H23 3.2087 no . 4_564
H44 H32 3.5073 no . 4_564
H44 H33 2.4125 no . 4_564
H45 O9 3.5878 no . .
H45 H10 3.5316 no . 3_676
H45 H23 3.5226 no . 4_564
H45 H33 3.5893 no . 4_564
H45 H60 3.4417 no . .
H45 H62 2.9870 no . .
H46 C23 3.5210 no . 2_546
H46 C29 3.4774 no . 2_546
H46 C36 3.4516 no . 2_546
H46 C37 3.5242 no . 2_546
H46 C45 3.4745 no . 2_546
H46 C49 3.4931 no . 2_546
H46 H63 3.2058 no . 1_455
H47 C66 3.3669 no . 1_455
H47 H17 3.4527 no . 3_576
H47 H63 2.7469 no . 1_455
H47 H65 3.2209 no . 1_455
H48 F3 2.7210 no . 4_464
H48 H18 3.5375 no . 3_576
H49 S1 3.5086 no . 3_676
H49 O5 2.7441 no . 3_676
H49 O9 3.3502 no . 3_676
H49 C16 3.3246 no . 3_676
H49 C17 3.5795 no . 3_676
H49 C42 3.3165 no . 3_676
H49 H9 3.5418 no . .
H49 H10 3.0569 no . 3_676
H49 H17 2.7501 no . 3_676
H49 H67 2.9405 no . 3_676
H50 C46 3.3434 no . 1_655
H50 H17 2.8230 no . 3_676
H50 H21 2.9788 no . 1_655
H50 H22 2.8973 no . 1_655
H50 H55 2.9646 no . .
H50 H65 3.3692 no . .
H51 S1 3.4166 no . .
H51 H9 3.5023 no . .
H51 H10 2.7772 no . 3_676
H51 H43 3.1252 no . .
H51 H55 2.8078 no . .
H51 H70 3.1408 no . .
H52 C45 3.4818 no . 3_677
H52 H20 2.8952 no . 3_677
H53 C49 3.5483 no . 3_677
H53 H20 3.1675 no . 3_677
H53 H29 2.9312 no . 3_677
H53 H37 3.5768 no . 4_465
H53 H39 3.5335 no . 3_576
H53 H41 3.3694 no . 1_455
H53 H64 3.1654 no . 4_465
H54 H22 3.0207 no . 1_655
H54 H23 3.4115 no . 1_655
H54 H61 3.0899 no . 4_565
H54 H62 3.2712 no . 4_565
H55 C59 3.2789 no . .
H55 H42 3.3976 no . .
H55 H50 2.9646 no . .
H55 H51 2.8078 no . .
H56 H61 3.5068 no . 4_565
H57 C36 3.5108 no . 4_464
H57 C45 3.5753 no . 4_464
H57 H61 3.0343 no . 4_565
H58 C23 3.2631 no . 4_464
H58 C29 3.4356 no . 4_464
H58 C36 3.5708 no . 4_464
H58 C37 3.2660 no . 4_464
H58 C45 3.5745 no . 4_464
H58 C49 3.4233 no . 4_464
H58 H15 3.1537 no . 2_646
H58 H29 3.4527 no . 2_646
H59 C37 3.5478 no . 2_646
H59 C55 3.4850 no . 4_565
H59 C64 3.2279 no . 4_565
H59 H15 2.7211 no . 2_646
H59 H40 2.9361 no . 4_565
H59 H61 2.5224 no . 4_565
H59 H62 3.4005 no . 4_565
H60 O5 3.4803 no . .
H60 O6 3.4644 no . 3_576
H60 N12 3.4967 no . 3_576
H60 C28 3.4469 no . 3_576
H60 C35 3.0124 no . .
H60 C41 3.3099 no . 3_576
H60 H7 2.9387 no . 3_576
H60 H12 2.5009 no . .
H60 H13 2.6552 no . .
H60 H16 3.0700 no . 3_576
H60 H45 3.4417 no . .
H61 F1 3.4771 no . 4_464
H61 C62 3.1798 no . 4_464
H61 H16 3.0797 no . 3_576
H61 H54 3.0899 no . 4_464
H61 H56 3.5068 no . 4_464
H61 H57 3.0343 no . 4_464
H61 H59 2.5224 no . 4_464
H62 H13 3.3498 no . .
H62 H23 3.5039 no . 4_564
H62 H32 2.8964 no . 4_564
H62 H45 2.9870 no . .
H62 H54 3.2712 no . 4_464
H62 H59 3.4005 no . 4_464
H63 C58 3.4086 no . 1_655
H63 H15 3.3746 no . 2_646
H63 H22 2.8291 no . 1_655
H63 H29 3.5549 no . 2_646
H63 H30 3.2255 no . 1_655
H63 H46 3.2058 no . 1_655
H63 H47 2.7469 no . 1_655
H64 C49 3.5360 no . 2_646
H64 H29 2.9677 no . 2_646
H64 H53 3.1654 no . 4_564
H65 H22 3.5797 no . 1_655
H65 H33 3.5548 no . 4_564
H65 H47 3.2209 no . 1_655
H65 H50 3.3692 no . .
H66 O5 3.3303 no . 3_676
H66 O9 1.6619 no . 3_676
H66 N1 3.4953 no . .
H66 C33 3.3322 no . .
H66 C55 2.7081 no . 3_676
H66 H5 3.4518 no . .
H66 H9 2.3828 no . .
H66 H32 3.5741 no . 2_556
H66 H39 3.2050 no . 3_676
H66 H40 2.8935 no . 3_676
H66 H67 2.0405 no . 3_676
H66 H70 2.6084 no . .
H67 O5 1.7961 no . .
H67 O10 3.0754 no . 3_676
H67 N11 3.2686 no . .
H67 C16 2.8042 no . .
H67 C35 3.0088 no . .
H67 C56 3.4903 no . 3_676
H67 H7 3.0015 no . 3_576
H67 H9 3.4219 no . 3_676
H67 H12 3.0220 no . .
H67 H13 2.4556 no . .
H67 H41 3.2608 no . 3_676
H67 H49 2.9405 no . 3_676
H67 H66 2.0405 no . 3_676
H68 C45 3.5792 no . 3_677
H68 H20 2.7083 no . 3_677
H70 O10 1.9272 no . .
H70 C56 2.9433 no . .
H70 C59 3.5317 no . .
H70 H31 3.2347 no . 2_556
H70 H42 3.0308 no . .
H70 H51 3.1408 no . .
H70 H66 2.6084 no . .

#==============================================================================
loop_
_geom_hbond_atom_site_label_D
_geom_hbond_atom_site_label_H
_geom_hbond_atom_site_label_A
_geom_hbond_site_symmetry_D
_geom_hbond_site_symmetry_H
_geom_hbond_site_symmetry_A
_geom_hbond_distance_DA
_geom_hbond_distance_DH
_geom_hbond_distance_HA
_geom_hbond_angle_DHA
_geom_hbond_publ_flag
O6 H68 O2 . . . 2.854(4) 1.023 1.946 146.2 no
O6 H68 N2 . . . 2.684(5) 1.023 2.112 113.1 no
O9 H67 O5 . . . 2.726(5) 0.934 1.796 173.7 no
O10 H66 O9 . . 3_676 2.697(6) 1.064 1.662 163.0 no
N1 H70 O10 . . . 2.752(5) 0.893 1.927 152.8 no
N3 H69 F2 . . . 2.660(4) 1.035 2.364 94.9 no
N3 H69 N2 . . . 2.756(5) 1.035 1.808 150.3 no

#==============================================================================
# Additional structures and associated data_? identifiers
# should be added at this point if there is more than one 
# structure analysis in the CIF.

#==============================================================================
#     End of CIF
#==============================================================================
